# Supplementary material for: Methyl (Z)-3-({5-[(E)-(tert-butyl­amino)­methyl­idene]-4-oxo-4,5-dihydro-1,3-thia­zol-2-yl}sulfan­yl)prop-2-enoate
Source: Acta Crystallogr Sect E Struct Rep Online. 2010 Aug 18;66(Pt 9):o2344–5. doi: 10.1107/S1600536810030849 (PMC3007924; doi:10.1107/S1600536810030849)
Supplement: Supplementary file 2 [file e-66-o2344-Isup2.hkl]

# 
# h,k,l, Fc-squared, Fo-squared, sigma(Fo-squared) and status flag 
# 
data_I
_shelx_title ' a in P2(1)/c' 
_shelx_refln_list_code          4 
_shelx_F_calc_maximum      198.94 
_exptl_crystal_F_000       632.00 
_reflns_d_resolution_high  0.7331 
 
loop_ 
 _symmetry_equiv_pos_as_xyz 
 'x, y, z' 
 '-x, y+1/2, -z+1/2' 
 '-x, -y, -z' 
 'x, -y-1/2, z-1/2' 
 
_cell_length_a     6.0106 
_cell_length_b    19.3325 
_cell_length_c    12.8701 
_cell_angle_alpha  90.000 
_cell_angle_beta   96.502 
_cell_angle_gamma  90.000 
 
_shelx_F_squared_multiplier     1.000 
 
loop_ 
 _refln_index_h 
 _refln_index_k 
 _refln_index_l 
 _refln_F_squared_calc 
 _refln_F_squared_meas 
 _refln_F_squared_sigma 
 _refln_observed_status 
   2   0   0      175.55      309.51     11.82 o 
   3   0   0    10830.28    11652.24    412.70 o 
   4   0   0     1459.08     1441.53     52.64 o 
   5   0   0        0.09        3.68      2.36 o 
   6   0   0       15.58       15.48      6.04 o 
   7   0   0      941.75     1019.92     75.74 o 
   8   0   0        8.48      -15.80     10.69 o 
   3   1   0      656.84      587.60     15.45 o 
   4   1   0       81.24       78.54      5.13 o 
   5   1   0       40.41       20.68      2.09 o 
   6   1   0       57.60       61.13      5.12 o 
   7   1   0        4.35       -1.00      6.97 o 
   8   1   0        0.45       -1.11      7.72 o 
   0   2   0     4260.09     4212.67    350.12 o 
   1   2   0     5402.46     5413.83    135.34 o 
   2   2   0     6756.32     7014.44    175.76 o 
   3   2   0      498.90      424.64     11.42 o 
   4   2   0     1181.27     1155.45     30.15 o 
   5   2   0      141.79      134.25      5.02 o 
   6   2   0      248.45      229.44     10.19 o 
   7   2   0      221.97      206.47     16.09 o 
   8   2   0       17.57        4.54      8.33 o 
   1   3   0     7032.34     7215.13    195.06 o 
   2   3   0      361.54      328.27      8.81 o 
   3   3   0     3227.12     3166.58    113.40 o 
   4   3   0      642.41      646.97     17.36 o 
   5   3   0       69.05       58.53      3.24 o 
   6   3   0      473.62      482.06     18.41 o 
   7   3   0       20.21       13.46      9.99 o 
   8   3   0       50.25       64.78     10.67 o 
   0   4   0      652.53      751.81     32.54 o 
   1   4   0      212.18      186.88      7.86 o 
   2   4   0     3225.85     3443.21     87.03 o 
   3   4   0        0.31        0.39      1.00 o 
   4   4   0        1.18       -0.90      1.43 o 
   5   4   0     1292.91     1317.65     34.77 o 
   6   4   0       88.91       74.58      5.66 o 
   7   4   0        1.43       -0.70      6.57 o 
   8   4   0      166.78      189.10     28.58 o 
   1   5   0       11.75       24.04      1.44 o 
   2   5   0      150.66      153.65      4.61 o 
   3   5   0      307.67      277.74      7.90 o 
   4   5   0      234.40      209.50      6.49 o 
   5   5   0       20.13       21.46      2.29 o 
   6   5   0      163.38      149.83      9.74 o 
   7   5   0       50.74       46.22      8.37 o 
   0   6   0        0.22       -2.20      1.10 o 
   1   6   0      224.51      153.27      7.24 o 
   2   6   0      604.72      585.79     15.40 o 
   3   6   0        4.57        0.56      1.18 o 
   4   6   0      226.67      220.97      6.88 o 
   5   6   0        6.87        1.76      1.92 o 
   6   6   0      106.28      106.80      8.63 o 
   7   6   0       12.75       11.61      6.73 o 
   1   7   0      702.44      780.87     22.00 o 
   2   7   0      329.97      274.06      8.33 o 
   3   7   0        9.77        2.56      1.34 o 
   4   7   0      722.13      687.31     20.09 o 
   5   7   0       40.28       31.95      4.80 o 
   6   7   0      292.17      295.52     14.96 o 
   7   7   0       69.73       74.13     10.12 o 
   0   8   0      312.11      383.58     14.84 o 
   1   8   0      438.82      404.06     13.65 o 
   2   8   0      936.18      875.94     22.82 o 
   3   8   0      223.86      230.50      6.93 o 
   4   8   0      176.11      156.90      5.51 o 
   5   8   0      764.40      785.75     21.34 o 
   6   8   0        4.87        3.96      4.43 o 
   7   8   0       27.51       22.05      7.72 o 
   1   9   0      110.11       91.17      3.24 o 
   2   9   0       39.92       40.90      4.30 o 
   3   9   0      375.50      356.65     10.97 o 
   4   9   0       86.56       83.29      4.05 o 
   5   9   0       49.41       49.45      3.68 o 
   6   9   0        0.41       -0.28      3.76 o 
   7   9   0        1.27       -0.60      6.88 o 
   0  10   0      427.05      404.20     18.92 o 
   1  10   0      203.19      175.88      5.31 o 
   2  10   0      584.95      467.39     12.68 o 
   3  10   0       18.97       13.13      2.01 o 
   4  10   0      600.84      531.83     14.74 o 
   5  10   0      121.58       98.88      4.51 o 
   6  10   0        3.13       -1.14      3.89 o 
   7  10   0      140.53      154.23     22.99 o 
   1  11   0      595.46      588.82     15.49 o 
   2  11   0       52.04       50.43      2.70 o 
   3  11   0     1000.51     1005.48     28.74 o 
   4  11   0      363.48      363.67     11.72 o 
   5  11   0        8.23        2.84      2.69 o 
   6  11   0      202.30      206.14      9.71 o 
   7  11   0       10.27        7.96      5.81 o 
   0  12   0     2825.11     3046.30    130.72 o 
   1  12   0      212.63      184.32      5.66 o 
   2  12   0     1233.42     1276.50     33.10 o 
   3  12   0      311.73      340.27      9.94 o 
   4  12   0      114.71       98.66      5.26 o 
   5  12   0      233.89      229.96      8.10 o 
   6  12   0       21.08       42.08     12.01 o 
   7  12   0      469.23      531.87     24.84 o 
   1  13   0     1553.98     1540.38     43.01 o 
   2  13   0       91.55       89.41      4.44 o 
   3  13   0        0.64        2.33      1.92 o 
   4  13   0     1206.52     1235.99     32.70 o 
   5  13   0       58.73       53.30      8.61 o 
   6  13   0       12.08       11.04      4.42 o 
   7  13   0       29.14       30.11     11.62 o 
   0  14   0     1668.88     1484.04     65.16 o 
   1  14   0      107.06       94.60      4.97 o 
   2  14   0      191.87      195.27      7.77 o 
   3  14   0      259.49      245.69      8.51 o 
   4  14   0      895.29      894.71     30.36 o 
   5  14   0      118.45      127.81      9.10 o 
   6  14   0       55.59       45.26      9.68 o 
   1  15   0      506.56      462.57     20.25 o 
   2  15   0       13.86        8.95      2.54 o 
   3  15   0       22.19       22.62      3.15 o 
   4  15   0      482.29      451.84     15.76 o 
   5  15   0       41.02       39.74      5.91 o 
   6  15   0       51.53       43.56     15.10 o 
   0  16   0        9.12        6.67      3.57 o 
   1  16   0      175.88      170.95      7.51 o 
   2  16   0     2276.11     2353.79     72.25 o 
   3  16   0        0.60        1.38      2.51 o 
   4  16   0       25.37       22.82      3.30 o 
   5  16   0      650.77      767.20     46.93 o 
   6  16   0       64.91       55.17      7.56 o 
   1  17   0        0.11       -3.65      2.38 o 
   2  17   0       32.29       27.16      3.34 o 
   3  17   0       35.57       23.86      3.29 o 
   4  17   0        4.32        3.62      2.98 o 
   5  17   0       21.88       33.15      6.97 o 
   6  17   0       20.93       16.09      6.14 o 
   0  18   0        1.46        1.35      3.44 o 
   1  18   0      322.70      311.14     14.15 o 
   2  18   0      318.44      289.40     11.06 o 
   3  18   0       19.35       21.27      3.47 o 
   4  18   0       61.18       50.99      9.46 o 
   5  18   0      134.73      143.93     11.04 o 
   1  19   0      227.70      211.09      9.00 o 
   2  19   0       45.31       41.76      4.63 o 
   3  19   0      232.23      232.37      9.77 o 
   4  19   0      202.13      214.63      9.71 o 
   5  19   0       36.46       34.31      6.45 o 
   0  20   0      259.85      272.14     15.54 o 
   1  20   0       35.48       31.52      3.93 o 
   2  20   0        0.81        2.14      4.16 o 
   3  20   0       53.17       57.77      5.03 o 
   4  20   0        0.03       -2.48      3.39 o 
   5  20   0        3.74       12.38      5.91 o 
   1  21   0      125.72      137.37      7.38 o 
   2  21   0       19.68       15.28      3.53 o 
   3  21   0        0.40       -2.57      4.43 o 
   4  21   0        7.57       12.89      5.70 o 
   0  22   0        0.82        4.37      4.76 o 
   1  22   0       24.58       20.45      3.82 o 
   2  22   0      193.01      183.20      8.91 o 
   3  22   0       10.03        5.00      3.88 o 
   4  22   0       21.46       25.72      5.22 o 
   1  23   0        7.86        6.80      3.53 o 
   2  23   0        5.85        5.43      3.64 o 
   3  23   0        9.85       13.17      4.24 o 
   0  24   0      332.44      395.86     21.70 o 
   1  24   0       14.46       17.06      3.94 o 
   2  24   0        0.14        3.60      3.98 o 
   3  24   0       88.58       95.19      9.46 o 
   1  25   0       49.18       46.64      6.77 o 
   2  25   0       16.68       14.00      6.71 o 
   0  26   0       51.51       49.71      9.06 o 
   1  26   0       26.35       24.89      4.93 o 
  -8   1   1       99.55       93.16     12.98 o 
  -7   1   1      786.23      884.15     47.48 o 
  -6   1   1      673.81      647.30     23.81 o 
  -5   1   1       13.02       12.07      2.01 o 
  -4   1   1      865.10      741.16     25.14 o 
  -3   1   1      491.82      377.74     10.24 o 
  -2   1   1      343.06      226.57      6.28 o 
  -1   1   1     8505.06     9278.28    302.13 o 
   0   1   1     3537.44     3770.51    102.83 o 
   1   1   1        0.41       -1.29      0.64 o 
   2   1   1     1423.72     1493.74     41.06 o 
   3   1   1     4251.20     4378.82    110.44 o 
   4   1   1       86.25       91.73      3.60 o 
   5   1   1       83.74       74.76      3.87 o 
   6   1   1       15.73       13.15      5.41 o 
   7   1   1      515.19      538.59     31.21 o 
   8   1   1       12.87       23.93      9.00 o 
  -8   2   1      199.78      240.15     19.88 o 
  -7   2   1      167.18      185.22     11.99 o 
  -6   2   1       61.04       59.72      5.15 o 
  -5   2   1      198.38      190.76      6.32 o 
  -4   2   1     1088.78     1060.25     27.67 o 
  -3   2   1      146.31      205.20      5.94 o 
  -2   2   1       93.20       69.99      2.38 o 
   0   2   1     1707.13     1725.14     45.22 o 
   1   2   1      105.89      104.10      3.32 o 
   2   2   1        6.60        2.55      1.11 o 
   3   2   1      477.61      553.32     14.74 o 
   4   2   1      386.06      317.50      9.14 o 
   5   2   1        4.28       -0.19      1.74 o 
   6   2   1      344.07      372.41     14.07 o 
   7   2   1        7.56        6.81      8.13 o 
   8   2   1        0.05        0.15      7.39 o 
  -8   3   1      383.34      441.66     27.92 o 
  -7   3   1        0.23       -6.03      4.50 o 
  -6   3   1      103.11       79.72      6.18 o 
  -5   3   1      475.07      464.03     14.75 o 
  -4   3   1      312.14      277.90      8.12 o 
  -3   3   1      686.13      649.89     17.15 o 
  -2   3   1     5808.81     5848.67    145.77 o 
  -1   3   1      990.94     1031.62     26.18 o 
   1   3   1    21451.50    22635.43    567.24 o 
   2   3   1      335.32      408.26     10.88 o 
   3   3   1      246.81      287.42      8.08 o 
   4   3   1       23.06       27.74      2.08 o 
   5   3   1      309.39      312.84      9.37 o 
   6   3   1       28.77       13.79      3.53 o 
   7   3   1       74.02       66.88      9.18 o 
   8   3   1        0.02        1.38      7.92 o 
  -8   4   1      105.86      113.42     16.96 o 
  -7   4   1      135.17      139.47     10.30 o 
  -6   4   1       29.28       25.97      4.06 o 
  -5   4   1      498.14      474.34     15.47 o 
  -4   4   1       42.93       48.25      2.60 o 
  -3   4   1       42.23       51.50      2.33 o 
  -2   4   1     1124.21     1117.10     28.53 o 
  -1   4   1      882.52     1010.90     28.09 o 
   1   4   1     1009.29     1110.37     29.69 o 
   2   4   1        0.18        1.70      0.88 o 
   3   4   1      583.65      579.53     20.55 o 
   4   4   1      185.49      139.88      5.44 o 
   5   4   1       88.53       89.17      4.28 o 
   6   4   1      159.87      158.07      7.88 o 
   7   4   1      186.21      182.43     15.28 o 
  -8   5   1      164.69      216.61     18.51 o 
  -7   5   1       37.30       37.54      7.10 o 
  -6   5   1      274.08      242.24     10.85 o 
  -5   5   1      538.54      541.54     16.96 o 
  -4   5   1        7.52        9.99      1.71 o 
  -3   5   1       47.96       55.16      3.90 o 
  -2   5   1     2053.13     1942.42     49.43 o 
  -1   5   1      919.89      939.29     24.13 o 
   0   5   1       57.00       73.94      2.79 o 
   1   5   1      437.14      540.31     15.35 o 
   2   5   1     1841.62     1932.16     54.18 o 
   3   5   1      147.37      148.34      4.72 o 
   4   5   1       38.23       38.57      2.49 o 
   5   5   1      320.05      315.41      9.47 o 
   6   5   1       60.42       47.34      4.45 o 
   7   5   1       32.20       29.87     13.71 o 
  -7   6   1        0.19       -3.94      4.63 o 
  -6   6   1      301.82      340.85     14.43 o 
  -5   6   1      114.54       95.63      4.87 o 
  -4   6   1      126.35      108.05      4.09 o 
  -3   6   1     3805.98     3944.14    100.13 o 
  -2   6   1       15.10       10.85      1.37 o 
  -1   6   1      119.87      122.20      4.09 o 
   1   6   1     3256.42     2739.60     96.28 o 
   3   6   1       60.64       70.33      4.36 o 
   4   6   1     2312.50     2222.93     56.59 o 
   5   6   1      128.26      126.60      5.03 o 
   6   6   1       16.01       13.49      3.23 o 
   7   6   1      596.91      681.42     38.11 o 
  -7   7   1       27.71       14.97      5.96 o 
  -6   7   1       13.34        5.02      3.39 o 
  -5   7   1       15.70       15.30      2.88 o 
  -4   7   1       10.69        9.42      1.87 o 
  -3   7   1       52.55       36.43      2.23 o 
  -2   7   1      105.63       60.02      2.56 o 
  -1   7   1      452.27      390.69     11.35 o 
   0   7   1      722.69      680.54     19.25 o 
   1   7   1      647.17      840.99     21.65 o 
   2   7   1     1018.72      879.70     22.78 o 
   3   7   1      462.66      460.46     12.64 o 
   4   7   1      580.44      583.83     16.07 o 
   5   7   1      311.69      275.16      9.06 o 
   6   7   1       81.70       74.88      8.52 o 
   7   7   1       71.69       53.81     15.33 o 
  -7   8   1       23.28       19.97      5.67 o 
  -6   8   1       10.97       14.24      3.68 o 
  -5   8   1      994.21     1041.23     34.77 o 
  -4   8   1      160.05      153.83      5.40 o 
  -3   8   1      923.03      948.90     24.94 o 
  -2   8   1      610.05      632.11     27.60 o 
  -1   8   1      107.37       77.72      2.82 o 
   0   8   1      948.11      988.39     30.36 o 
   1   8   1      822.64      943.25     28.75 o 
   2   8   1     1514.96     1509.35     45.36 o 
   3   8   1      405.05      326.27      9.29 o 
   4   8   1      847.70      873.05     23.27 o 
   5   8   1      745.24      767.71     22.53 o 
   6   8   1       56.94       74.09      6.64 o 
   7   8   1      226.13      257.55     19.20 o 
  -7   9   1        0.09       -7.03      4.82 o 
  -6   9   1      210.60      227.67     16.70 o 
  -5   9   1       94.66       87.20      5.51 o 
  -4   9   1      292.05      288.57      8.72 o 
  -3   9   1        0.99        0.54      1.48 o 
  -2   9   1      892.95      936.97     24.35 o 
  -1   9   1      624.93      654.43     23.03 o 
   0   9   1     1176.25     1029.69     35.54 o 
   1   9   1      788.01      900.03     23.35 o 
   2   9   1       62.64       73.00      3.03 o 
   3   9   1      437.24      409.78     11.17 o 
   4   9   1       12.44        6.60      1.90 o 
   5   9   1       57.47       52.73      3.31 o 
   6   9   1       29.85       25.38      3.99 o 
   7   9   1       42.71       28.88      9.76 o 
  -7  10   1      169.41      152.66     27.76 o 
  -6  10   1       13.19       15.67      4.20 o 
  -5  10   1       71.41       55.41      3.98 o 
  -4  10   1     1311.69     1271.12     33.33 o 
  -3  10   1      323.84      279.97      8.35 o 
  -2  10   1      454.34      424.46     11.67 o 
  -1  10   1     5571.57     5647.20    154.73 o 
   0  10   1       87.86       96.16      4.32 o 
   1  10   1        7.80       13.36      1.47 o 
   2  10   1     1655.67     1639.08     42.05 o 
   3  10   1     2186.87     2099.99     53.73 o 
   4  10   1      143.74      140.57      5.29 o 
   5  10   1      215.19      225.29      7.53 o 
   6  10   1      750.19      836.14     29.19 o 
   7  10   1        8.41        5.11      7.23 o 
  -7  11   1      251.92      298.73     16.41 o 
  -6  11   1      103.68       82.43      7.67 o 
  -5  11   1       41.37       40.85      3.59 o 
  -4  11   1     1883.72     1906.81     53.54 o 
  -3  11   1      694.08      652.44     17.67 o 
  -2  11   1      279.51      264.04      7.81 o 
  -1  11   1       33.40       18.24      1.56 o 
   0  11   1     2891.83     2591.89     78.07 o 
   1  11   1       71.02       98.36      3.54 o 
   2  11   1      226.22      181.99      6.52 o 
   3  11   1      281.12      235.08      7.33 o 
   4  11   1       98.05       98.10      4.34 o 
   5  11   1      210.01      207.88      8.68 o 
   6  11   1       75.37       77.83      8.78 o 
   7  11   1       32.69       34.82      9.00 o 
  -7  12   1       74.23       83.60     12.04 o 
  -6  12   1        0.00       -8.05      4.29 o 
  -5  12   1      339.99      332.60     13.42 o 
  -4  12   1       52.76       60.83      4.02 o 
  -3  12   1      311.49      311.36      9.29 o 
  -2  12   1      534.84      543.66     24.04 o 
  -1  12   1       13.20        6.44      1.36 o 
   0  12   1      115.79      110.39      4.37 o 
   1  12   1        0.00        0.42      1.50 o 
   2  12   1      217.05      257.79      7.70 o 
   3  12   1       68.55       61.33      4.16 o 
   4  12   1       63.98       58.94      3.34 o 
   5  12   1      240.54      209.70      7.95 o 
   6  12   1       97.85      122.64      8.12 o 
   7  12   1        1.07       -5.11     11.15 o 
  -7  13   1      338.09      402.22     24.73 o 
  -6  13   1      104.97      113.56      9.13 o 
  -5  13   1       21.44       19.42      3.17 o 
  -4  13   1     1336.92     1344.56     35.21 o 
  -3  13   1      353.67      312.59     10.27 o 
  -2  13   1      231.46      243.87      7.43 o 
  -1  13   1      251.53      230.09      7.72 o 
   0  13   1     1560.45     1646.31     50.71 o 
   1  13   1        3.62        6.05      1.69 o 
   2  13   1       57.99       53.10      4.12 o 
   3  13   1     1253.41     1273.47     33.36 o 
   4  13   1        1.01        3.07      2.09 o 
   5  13   1       10.65        5.88      2.98 o 
   6  13   1        1.80        0.90      4.28 o 
   7  13   1      129.29      132.89     20.44 o 
  -6  14   1      393.49      421.91     35.31 o 
  -5  14   1       40.77       36.53      5.37 o 
  -4  14   1       62.27       48.45      3.52 o 
  -3  14   1      682.38      701.30     20.76 o 
  -2  14   1      391.62      404.28     14.03 o 
  -1  14   1      194.88      193.06      7.74 o 
   0  14   1      267.32      240.57      8.12 o 
   1  14   1      762.31      738.73     21.30 o 
   2  14   1      114.52       90.71      6.63 o 
   3  14   1     1387.88     1389.99     50.16 o 
   4  14   1      607.25      616.94     18.66 o 
   5  14   1       21.86       19.75      3.69 o 
   6  14   1      219.04      249.62     15.14 o 
  -6  15   1       81.72       72.49     13.01 o 
  -5  15   1       39.10       41.53      5.12 o 
  -4  15   1       92.65       84.02      5.16 o 
  -3  15   1        1.40        0.26      2.48 o 
  -2  15   1      354.80      323.32     11.69 o 
  -1  15   1      195.45      195.28      9.07 o 
   0  15   1       77.29       65.60      4.23 o 
   1  15   1      202.16      178.76      7.46 o 
   2  15   1      297.73      278.41     11.73 o 
   3  15   1      128.38      126.89      7.44 o 
   4  15   1       14.16       14.67      2.80 o 
   5  15   1      243.08      248.75     11.36 o 
   6  15   1        9.85        8.57      9.29 o 
  -6  16   1       31.69       21.37     10.22 o 
  -5  16   1        0.25        2.62      3.58 o 
  -4  16   1        6.80        8.82      2.87 o 
  -3  16   1        0.66       -1.73      2.48 o 
  -2  16   1        4.08        4.50      2.55 o 
  -1  16   1      549.19      533.24     17.87 o 
   0  16   1       27.71       28.68      3.76 o 
   1  16   1       19.56       15.92      4.29 o 
   2  16   1       60.57       52.27      4.08 o 
   3  16   1       17.82        7.27      2.88 o 
   4  16   1       34.40       36.17      3.91 o 
   5  16   1       12.16        2.74      4.69 o 
   6  16   1       32.41       29.31      6.92 o 
  -6  17   1       33.91       33.46     11.15 o 
  -5  17   1      101.56       91.68     10.48 o 
  -4  17   1       10.95        5.98      3.10 o 
  -3  17   1      214.94      216.93      9.07 o 
  -2  17   1      727.02      750.00     24.51 o 
  -1  17   1      189.93      190.28      7.97 o 
   0  17   1      372.04      390.29     13.94 o 
   1  17   1      310.73      296.64     11.20 o 
   2  17   1      585.72      584.20     19.69 o 
   3  17   1        3.41       -3.07      2.54 o 
   4  17   1       33.30       31.19      3.94 o 
   5  17   1      542.14      590.20     28.97 o 
   6  17   1       52.19       59.45      8.00 o 
  -5  18   1       15.07       16.50      7.90 o 
  -4  18   1      180.48      201.43     12.88 o 
  -3  18   1      478.51      452.26     16.07 o 
  -2  18   1      161.78      149.65      7.33 o 
  -1  18   1        4.74        4.73      2.71 o 
   0  18   1      102.92       94.34      5.61 o 
   1  18   1      440.62      416.51     17.84 o 
   2  18   1        6.41        8.44      3.82 o 
   3  18   1       79.45       63.12      4.88 o 
   4  18   1      154.41      157.12      9.07 o 
   5  18   1        4.80       -2.53      9.76 o 
  -5  19   1       13.86       10.89      5.81 o 
  -4  19   1        6.30        4.20      3.39 o 
  -3  19   1       12.25       14.48      5.03 o 
  -2  19   1       11.27       24.06      3.58 o 
  -1  19   1      122.30      121.32      6.40 o 
   0  19   1        2.05        2.17      2.71 o 
   1  19   1       35.36       26.59      3.53 o 
   2  19   1      269.27      283.92     11.10 o 
   3  19   1       70.66       79.37      5.38 o 
   4  19   1        0.80       -2.45      3.60 o 
   5  19   1       67.41       60.36      8.00 o 
  -5  20   1        4.15        7.50     11.62 o 
  -4  20   1       96.52      108.86      8.13 o 
  -3  20   1      710.79      712.50     24.02 o 
  -2  20   1       16.11       12.68      3.34 o 
  -1  20   1       36.47       38.28      4.20 o 
   0  20   1      378.71      367.87     13.80 o 
   1  20   1      173.76      182.34      9.26 o 
   2  20   1      110.67      125.69      6.92 o 
   3  20   1        0.84        3.49      3.10 o 
   4  20   1       48.12       59.00      7.23 o 
   5  20   1       30.11       30.75      6.81 o 
  -4  21   1       42.91       38.97      5.65 o 
  -3  21   1      103.76      109.49      9.66 o 
  -2  21   1       49.95       47.11      4.66 o 
  -1  21   1       62.71       64.82      5.18 o 
   0  21   1      708.84      733.18     24.42 o 
   1  21   1        0.47       -0.72      3.04 o 
   2  21   1      116.58      131.48      7.21 o 
   3  21   1      170.71      175.52      9.49 o 
   4  21   1       23.86       13.84      4.70 o 
  -4  22   1       81.13       93.73      7.71 o 
  -3  22   1        3.93        1.62      3.71 o 
  -2  22   1       57.20       49.55      5.81 o 
  -1  22   1      386.23      397.13     14.90 o 
   0  22   1       38.97       39.74      4.47 o 
   1  22   1      135.39      109.16      8.58 o 
   2  22   1      144.98      145.05      8.99 o 
   3  22   1       86.82       97.94      6.66 o 
   4  22   1        0.61       -4.59      4.34 o 
  -4  23   1        0.17        3.36      5.12 o 
  -3  23   1        6.41        9.83      6.51 o 
  -2  23   1       77.28       73.15      6.24 o 
  -1  23   1       71.82       72.98      5.83 o 
   0  23   1        0.46        4.05      3.45 o 
   1  23   1        2.29        2.40      3.53 o 
   2  23   1       16.98       15.28      4.06 o 
   3  23   1       25.56       26.86      4.79 o 
  -3  24   1       48.94       37.84      5.19 o 
  -2  24   1       39.39       28.92      4.79 o 
  -1  24   1      174.23      184.97     13.01 o 
   0  24   1      299.11      317.16     12.83 o 
   1  24   1        0.00       -2.07      3.69 o 
   2  24   1      114.50      122.88      7.71 o 
   3  24   1      132.26      157.15     20.92 o 
  -2  25   1        1.44        2.91      4.04 o 
  -1  25   1        0.86        4.14      4.06 o 
   0  25   1      194.11      204.13     10.17 o 
   1  25   1        0.24        1.51      3.99 o 
   2  25   1       19.67       16.10      4.71 o 
  -1  26   1       19.56       14.19      4.71 o 
   0  26   1       61.56       55.11      5.89 o 
   1  26   1       49.33       58.81      6.07 o 
  -8   0   2       28.66       14.40     11.15 o 
  -7   0   2      392.97      452.30     25.86 o 
  -6   0   2       58.23       48.05      6.92 o 
  -5   0   2      893.82      856.83     42.65 o 
  -4   0   2      291.15      294.87     12.01 o 
  -3   0   2      673.40      719.85     26.65 o 
  -2   0   2     3292.71     3094.60    109.84 o 
  -1   0   2      631.29      550.77     20.28 o 
   1   0   2     7500.73     8111.53    287.21 o 
   2   0   2     4154.61     4340.88    183.38 o 
   3   0   2        0.05        2.78      1.56 o 
   4   0   2       25.64       30.48      2.94 o 
   5   0   2      311.82      346.37     14.37 o 
   6   0   2      285.19      259.35     14.73 o 
   7   0   2        1.38        6.97      9.76 o 
  -8   1   2       26.96       18.67      8.70 o 
  -7   1   2        0.88       -7.54      3.77 o 
  -6   1   2      173.38      166.41      9.72 o 
  -5   1   2       93.16       92.87      5.83 o 
  -4   1   2     1503.34     1642.28     42.26 o 
  -3   1   2     1930.40     1982.60     50.29 o 
  -2   1   2      251.36      159.51      4.53 o 
  -1   1   2    19656.36    19543.28    641.93 o 
   0   1   2        3.88        8.97      0.75 o 
   1   1   2      373.89      373.22     12.31 o 
   2   1   2     1592.26     1689.65     43.18 o 
   3   1   2      697.67      663.25     17.61 o 
   4   1   2        0.44        0.68      1.35 o 
   5   1   2        6.91        4.96      2.01 o 
   6   1   2      384.21      430.15     16.10 o 
   7   1   2        4.01        6.74      6.57 o 
  -8   2   2       30.84       32.75      9.76 o 
  -7   2   2      125.87      120.16     10.11 o 
  -6   2   2       18.63       12.10      3.95 o 
  -5   2   2      135.15      109.77      6.38 o 
  -4   2   2       83.67       73.74      3.19 o 
  -3   2   2       21.91       23.65      1.55 o 
  -2   2   2      752.94      839.28     21.59 o 
  -1   2   2     1479.94     1880.81     47.71 o 
   0   2   2      568.35      699.81     18.00 o 
   1   2   2     1315.44     1252.20     31.84 o 
   2   2   2     5964.24     6301.99    169.77 o 
   3   2   2      275.56      286.86      8.12 o 
   4   2   2        0.06        4.59      3.86 o 
   5   2   2       26.68       32.29      2.87 o 
   6   2   2       24.31       19.24      3.28 o 
   7   2   2       14.67        2.10      6.40 o 
  -8   3   2       20.84       12.57      8.52 o 
  -7   3   2      199.06      202.45     10.58 o 
  -6   3   2      289.76      284.24     12.18 o 
  -5   3   2      527.28      573.96     22.20 o 
  -4   3   2     1245.44     1234.88     31.93 o 
  -3   3   2      522.67      497.70     16.95 o 
  -2   3   2     2743.48     2703.98     74.42 o 
  -1   3   2     3202.82     2978.41     74.62 o 
   0   3   2    14372.26    15236.95    416.14 o 
   2   3   2     3371.61     3080.62     77.83 o 
   3   3   2     2034.56     1899.44     62.93 o 
   4   3   2        0.30       -0.31      1.36 o 
   5   3   2      328.46      284.83      8.73 o 
   6   3   2      325.75      345.56     12.90 o 
   7   3   2       53.68       35.09      8.19 o 
  -8   4   2       60.50       56.27     11.00 o 
  -7   4   2      189.01      186.36     10.19 o 
  -6   4   2       86.05       94.66      6.50 o 
  -5   4   2      515.27      471.37     15.07 o 
  -4   4   2       69.14       59.02      2.86 o 
  -3   4   2      941.96     1008.57     30.46 o 
  -2   4   2      624.23      557.65     14.69 o 
  -1   4   2      548.20      729.87     18.95 o 
   0   4   2    39578.12    43864.36   1189.08 o 
   1   4   2      696.85      726.67     18.67 o 
   2   4   2     1118.39     1201.99     33.55 o 
   3   4   2     1940.46     1970.23     50.06 o 
   4   4   2       19.17        9.91      1.73 o 
   5   4   2      815.19      786.34     23.01 o 
   6   4   2       28.15       29.98      5.97 o 
   7   4   2      113.26       97.72     11.66 o 
  -8   5   2        0.66        6.92      8.52 o 
  -7   5   2      270.47      263.95     14.93 o 
  -6   5   2      156.08      155.49      8.46 o 
  -5   5   2      632.29      649.03     20.07 o 
  -4   5   2      424.33      382.42     10.80 o 
  -3   5   2     1359.18     1370.24     35.22 o 
  -2   5   2     1706.04     1730.41     43.81 o 
  -1   5   2     2798.83     2905.98     79.17 o 
   0   5   2     6689.73     7698.41    228.53 o 
   1   5   2      483.21      548.28     14.40 o 
   2   5   2     2416.53     2375.14     59.93 o 
   3   5   2      762.49      719.49     18.91 o 
   4   5   2     2362.59     2280.21     58.26 o 
   5   5   2       34.56       27.25      2.74 o 
   6   5   2      158.96      153.07      8.96 o 
   7   5   2      456.71      581.54     33.51 o 
  -7   6   2       11.79       11.37      5.54 o 
  -6   6   2       35.66       31.89      4.25 o 
  -5   6   2       33.93       27.91      3.77 o 
  -4   6   2        4.32        3.41      1.53 o 
  -3   6   2      284.53      298.19      8.48 o 
  -2   6   2       68.32       59.38      2.48 o 
  -1   6   2       63.44       78.84      2.76 o 
   0   6   2      271.89      270.04      8.80 o 
   1   6   2     2533.41     2603.01     71.66 o 
   2   6   2       59.02       26.82      1.70 o 
   3   6   2       21.36       31.74      1.97 o 
   4   6   2      233.29      220.76      6.98 o 
   5   6   2       32.67       34.47      3.10 o 
   6   6   2        0.02       -2.84      3.45 o 
   7   6   2        4.07       13.66      7.54 o 
  -7   7   2      256.32      268.07     15.08 o 
  -6   7   2      304.40      305.26     12.95 o 
  -5   7   2      597.96      555.87     17.47 o 
  -4   7   2       57.75       59.33      3.04 o 
  -3   7   2     3806.48     3870.22     98.10 o 
  -2   7   2      476.45      556.34     14.78 o 
  -1   7   2     1912.77     2213.70     61.36 o 
   0   7   2     7742.28     7945.63    226.42 o 
   1   7   2      816.01      894.88     23.90 o 
   2   7   2     1217.94     1191.42     30.81 o 
   3   7   2      159.12      166.17      6.27 o 
   4   7   2     3288.83     3191.20     81.29 o 
   5   7   2     1170.39     1236.72     35.53 o 
   6   7   2        8.41        7.66      3.73 o 
   7   7   2      388.72      431.79     26.61 o 
  -7   8   2      158.03      146.48     10.76 o 
  -6   8   2        0.09        0.03      3.62 o 
  -5   8   2        2.02       -0.50      2.25 o 
  -4   8   2        1.93        2.89      1.69 o 
  -3   8   2        1.32        0.57      1.42 o 
  -2   8   2       26.88       29.24      2.00 o 
  -1   8   2        5.67       10.07      1.67 o 
   0   8   2      669.34      789.30     24.53 o 
   1   8   2     1036.28     1022.57     26.32 o 
   2   8   2      257.43      273.99      7.85 o 
   3   8   2      715.81      722.37     20.94 o 
   4   8   2        2.89        2.39      1.75 o 
   5   8   2       97.13       86.55      4.64 o 
   6   8   2        3.60       13.39      4.69 o 
   7   8   2      135.38      146.77     14.45 o 
  -7   9   2      348.65      411.31     20.44 o 
  -6   9   2        4.65       -2.13      3.47 o 
  -5   9   2      513.95      518.84     16.59 o 
  -4   9   2     1102.93     1052.49     30.01 o 
  -3   9   2      103.76      105.22      4.03 o 
  -2   9   2     2334.51     2366.31     72.63 o 
  -1   9   2     1181.07     1319.26     37.02 o 
   0   9   2      192.33      180.01      5.83 o 
   1   9   2      137.00      190.96      9.00 o 
   2   9   2     1224.38     1219.01     34.16 o 
   3   9   2      234.68      254.63      8.14 o 
   4   9   2       15.34       17.64      2.16 o 
   5   9   2      160.50      157.17      6.52 o 
   6   9   2      507.43      523.86     19.32 o 
   7   9   2       80.25       64.42     10.35 o 
  -7  10   2       98.41      119.46     11.18 o 
  -6  10   2        7.57        7.15      5.57 o 
  -5  10   2      106.56      102.95      5.37 o 
  -4  10   2     1340.36     1331.87     34.77 o 
  -3  10   2        0.41       -2.29      1.58 o 
  -2  10   2       44.27       40.76      2.33 o 
  -1  10   2      237.47      275.12     13.71 o 
   0  10   2      452.82      327.71     22.66 o 
   1  10   2      648.01      666.35     17.64 o 
   2  10   2       41.29       23.94      1.97 o 
   3  10   2        1.79        5.73      1.61 o 
   4  10   2       61.35       56.27      4.43 o 
   5  10   2       21.07        7.68      2.61 o 
   6  10   2        0.41       -0.23      3.40 o 
   7  10   2       62.53       65.98     10.17 o 
  -7  11   2      228.37      275.33     16.09 o 
  -6  11   2        1.25       -4.10      3.43 o 
  -5  11   2      101.62       92.16      5.07 o 
  -4  11   2     1362.56     1346.78     35.20 o 
  -3  11   2      194.51      192.01      6.28 o 
  -2  11   2      197.67      198.90      6.72 o 
  -1  11   2     1499.77     1564.83     40.31 o 
   0  11   2      456.91      410.63     13.66 o 
   1  11   2       38.07       34.66      2.04 o 
   2  11   2      411.40      421.20     11.80 o 
   3  11   2       39.74       39.50      2.70 o 
   4  11   2       91.32       79.70      3.87 o 
   5  11   2       79.12       95.12      5.03 o 
   6  11   2      386.20      388.58     18.64 o 
   7  11   2        0.68       -8.85     11.85 o 
  -7  12   2       89.14       95.83      9.43 o 
  -6  12   2       26.29       16.91      4.46 o 
  -5  12   2      786.70      758.97     26.84 o 
  -4  12   2       87.58       86.74      4.12 o 
  -3  12   2        0.17       -2.27      1.72 o 
  -2  12   2     1633.45     1661.88     46.66 o 
  -1  12   2        0.46        4.11      1.69 o 
   0  12   2      499.66      538.89     17.61 o 
   1  12   2       67.50       63.30      6.26 o 
   2  12   2      853.32      856.74     24.62 o 
   3  12   2      944.18      957.15     25.44 o 
   4  12   2      161.25      150.94      7.48 o 
   5  12   2      166.36      178.42      7.90 o 
   6  12   2        8.61       12.15      4.08 o 
   7  12   2        0.90      -11.15     11.62 o 
  -7  13   2        0.02       -6.70      6.68 o 
  -6  13   2       82.60       63.95      7.04 o 
  -5  13   2      306.18      291.72     16.75 o 
  -4  13   2       12.57       19.92      2.51 o 
  -3  13   2       24.19       14.70      2.33 o 
  -2  13   2      487.49      502.80     13.84 o 
  -1  13   2       17.90        8.18      1.89 o 
   0  13   2       26.42       11.49      2.10 o 
   1  13   2       21.42       20.76      2.35 o 
   2  13   2      313.31      295.93     12.72 o 
   3  13   2        5.26        1.12      2.30 o 
   4  13   2        6.02        6.03      2.58 o 
   5  13   2      156.24      157.17      8.38 o 
   6  13   2        6.14        3.35      4.91 o 
  -6  14   2        5.15        5.84      7.43 o 
  -5  14   2        2.29        6.61      3.55 o 
  -4  14   2        2.53        1.15      2.07 o 
  -3  14   2      134.32      137.27      5.72 o 
  -2  14   2        9.94        7.72      2.21 o 
  -1  14   2        8.43        6.00      1.86 o 
   0  14   2        0.80        2.74      1.85 o 
   1  14   2        1.18        0.48      1.76 o 
   2  14   2      196.97      180.73      6.66 o 
   3  14   2       11.39        5.05      2.10 o 
   4  14   2      163.37      160.28      7.39 o 
   5  14   2       66.45       54.67      5.08 o 
   6  14   2        2.56        9.66      4.77 o 
  -6  15   2      184.14      235.58     23.70 o 
  -5  15   2       37.58       30.99      5.18 o 
  -4  15   2      113.94      118.29     17.71 o 
  -3  15   2      442.84      456.54     15.72 o 
  -2  15   2      209.83      204.12      8.81 o 
  -1  15   2      176.06      151.78     10.38 o 
   0  15   2      349.96      294.33     10.80 o 
   1  15   2      643.49      638.37     20.50 o 
   2  15   2      162.71      127.50      5.46 o 
   3  15   2      608.99      547.77     16.75 o 
   4  15   2      102.57       90.30      5.47 o 
   5  15   2       12.46        9.21      4.18 o 
   6  15   2       71.50       61.08     10.45 o 
  -6  16   2      105.12      120.35     16.73 o 
  -5  16   2      146.36      183.06     14.46 o 
  -4  16   2       18.87       27.21      5.64 o 
  -3  16   2       18.11       15.31      2.96 o 
  -2  16   2       75.90       78.62      5.23 o 
  -1  16   2      442.50      471.44     16.35 o 
   0  16   2      367.45      340.19     12.30 o 
   1  16   2        3.56        2.28      2.62 o 
   2  16   2       63.25       42.83      3.76 o 
   3  16   2        4.64        4.73      2.63 o 
   4  16   2       84.57       67.30      5.49 o 
   5  16   2        6.93        2.89      3.74 o 
   6  16   2       11.64       18.81      6.02 o 
  -6  17   2       34.85       36.24     11.15 o 
  -5  17   2       55.39       51.32      8.27 o 
  -4  17   2       53.53       62.63      5.67 o 
  -3  17   2       34.01       32.86      3.74 o 
  -2  17   2      204.94      192.91      8.23 o 
  -1  17   2      103.29       90.76      5.31 o 
   0  17   2        1.09       -1.46      2.20 o 
   1  17   2     1024.77     1014.90     32.23 o 
   2  17   2      252.73      252.54      9.87 o 
   3  17   2        6.29        2.73      2.83 o 
   4  17   2      579.58      624.30     23.97 o 
   5  17   2       24.49       20.83      4.62 o 
   6  17   2        4.26        6.30      5.81 o 
  -5  18   2      140.21      153.83     11.71 o 
  -4  18   2        0.25        1.03      3.76 o 
  -3  18   2       17.18       20.85      3.52 o 
  -2  18   2      108.26      102.73      8.12 o 
  -1  18   2      165.69      147.39      7.32 o 
   0  18   2       93.75       93.36      5.54 o 
   1  18   2        7.03        7.03      2.59 o 
   2  18   2      100.11       94.22      7.11 o 
   3  18   2       20.36       19.36      3.31 o 
   4  18   2      187.88      179.47      9.70 o 
   5  18   2        0.17       -8.18      4.09 o 
  -5  19   2      183.39      228.44     13.10 o 
  -4  19   2      160.23      162.47     19.35 o 
  -3  19   2      498.87      532.22     18.59 o 
  -2  19   2      413.93      443.33     15.92 o 
  -1  19   2       45.80       38.40      4.98 o 
   0  19   2      955.79      980.73     31.60 o 
   1  19   2      174.17      155.15      7.99 o 
   2  19   2      286.31      248.66     10.15 o 
   3  19   2       31.96       22.09      4.83 o 
   4  19   2      247.10      239.08     11.52 o 
   5  19   2       50.20       40.17      7.14 o 
  -5  20   2       53.82       68.70      7.35 o 
  -4  20   2       33.98       43.00      6.29 o 
  -3  20   2      106.91      108.21     10.40 o 
  -2  20   2      116.14      125.23      9.12 o 
  -1  20   2        3.97        4.83      3.18 o 
   0  20   2      587.27      611.14     20.81 o 
   1  20   2       29.23       16.31      3.22 o 
   2  20   2       89.56       74.87      5.31 o 
   3  20   2      179.02      179.24     14.49 o 
   4  20   2        0.92        0.01      3.76 o 
   5  20   2       47.06       63.51      8.04 o 
  -4  21   2       44.83       54.72     11.69 o 
  -3  21   2       58.32       57.44      7.58 o 
  -2  21   2      260.65      257.33     10.90 o 
  -1  21   2       56.41       51.94      4.69 o 
   0  21   2      200.21      182.51      8.69 o 
   1  21   2      237.85      229.77      9.81 o 
   2  21   2      110.89      115.49     11.54 o 
   3  21   2       41.90       37.13      4.84 o 
   4  21   2       64.51       68.93     10.22 o 
  -4  22   2        0.22       -4.20      4.70 o 
  -3  22   2       32.87       36.85      6.08 o 
  -2  22   2        0.03        0.49      3.29 o 
  -1  22   2       86.69       62.61      5.25 o 
   0  22   2       69.52       58.99      6.03 o 
   1  22   2       12.07        7.65      4.49 o 
   2  22   2       13.09        4.73      3.59 o 
   3  22   2       56.57       40.90      5.35 o 
   4  22   2       10.70        7.64      4.97 o 
  -3  23   2       47.33       48.01      6.75 o 
  -2  23   2       84.77       81.02      6.27 o 
  -1  23   2      103.52       98.34      6.84 o 
   0  23   2        1.33        5.26      3.74 o 
   1  23   2        6.54        5.37      3.49 o 
   2  23   2      261.52      287.94     11.95 o 
   3  23   2      154.35      171.07     11.63 o 
  -3  24   2        0.14       -2.08      4.20 o 
  -2  24   2        9.30        6.20      4.09 o 
  -1  24   2        3.05        5.17      3.81 o 
   0  24   2       50.57       55.44      5.60 o 
   1  24   2        0.09       -2.69      3.81 o 
   2  24   2       89.29       83.39      8.65 o 
   3  24   2       80.62       88.09      7.63 o 
  -2  25   2        0.34        8.25      4.59 o 
  -1  25   2       24.02       22.01      4.62 o 
   0  25   2       51.97       57.35      7.98 o 
   1  25   2       11.82        8.97      4.10 o 
   2  25   2        2.69        1.72      4.49 o 
  -1  26   2       15.68       19.13      4.68 o 
   0  26   2       26.58       17.54      4.64 o 
  -8   1   3      616.81      799.86     44.68 o 
  -7   1   3        0.00       -0.11      3.85 o 
  -6   1   3      189.94      184.20      9.28 o 
  -5   1   3     1133.18     1119.31     38.77 o 
  -4   1   3        0.79        0.80      1.13 o 
  -3   1   3       19.21       13.62      1.81 o 
  -2   1   3      459.49      431.11     12.84 o 
  -1   1   3     1516.26     1555.29     39.44 o 
   0   1   3      998.74     1000.89     25.57 o 
   1   1   3      827.63      901.54     30.78 o 
   2   1   3     1363.10     1533.79     42.40 o 
   3   1   3      646.65      691.89     21.92 o 
   4   1   3       29.17       23.07      1.96 o 
   5   1   3      317.71      316.37     11.64 o 
   6   1   3        3.90        4.57      3.24 o 
   7   1   3       33.62       28.35      8.04 o 
  -8   2   3      170.99      186.46     16.57 o 
  -7   2   3      170.39      208.50     10.66 o 
  -6   2   3       77.82       84.28      6.03 o 
  -5   2   3       28.09       26.23      3.67 o 
  -4   2   3     2393.34     2369.30     60.05 o 
  -3   2   3     1414.10     1606.43     46.18 o 
  -2   2   3      166.40      176.88      5.83 o 
  -1   2   3     1848.15     1982.39     50.11 o 
   0   2   3      770.81      743.28     21.39 o 
   1   2   3      328.17      241.63      7.24 o 
   2   2   3      407.91      336.43      9.17 o 
   3   2   3      622.45      629.94     18.63 o 
   4   2   3      298.83      251.66      7.62 o 
   5   2   3       77.34       62.89      4.65 o 
   6   2   3      194.87      206.72      8.99 o 
   7   2   3       33.53       36.27      8.37 o 
  -8   3   3       40.10       49.50     10.51 o 
  -7   3   3      195.94      205.58     10.78 o 
  -6   3   3      284.18      249.79     11.94 o 
  -5   3   3       97.78      103.95      6.22 o 
  -4   3   3      399.78      345.83     11.14 o 
  -3   3   3      176.10      156.71      4.76 o 
  -2   3   3      387.89      387.26     10.27 o 
  -1   3   3       21.15       21.61      1.63 o 
   0   3   3      540.17      469.38     12.47 o 
   1   3   3      651.07      767.18     22.66 o 
   2   3   3     1288.94     1195.37     32.17 o 
   3   3   3     2134.45     2148.31     59.75 o 
   4   3   3      744.21      765.62     20.44 o 
   5   3   3        2.18       -1.03      1.96 o 
   6   3   3       57.13       60.30      4.60 o 
   7   3   3      440.25      504.41     29.89 o 
  -8   4   3       42.93       41.92     11.15 o 
  -7   4   3      177.53      183.88     10.17 o 
  -6   4   3       87.47       67.02      5.60 o 
  -5   4   3       15.45       13.30      3.17 o 
  -4   4   3      999.55      954.53     31.17 o 
  -3   4   3       18.88       13.84      1.79 o 
  -2   4   3       83.36       89.95      3.06 o 
  -1   4   3     3159.56     3079.32     77.39 o 
   0   4   3    12661.66    13936.64    376.87 o 
   1   4   3      443.03      413.55     15.29 o 
   2   4   3      488.51      441.56     11.88 o 
   3   4   3      557.49      620.11     16.54 o 
   4   4   3        7.88        3.66      1.62 o 
   5   4   3      185.91      168.49     11.03 o 
   6   4   3       21.35       19.04      3.28 o 
   7   4   3       37.70       32.42      8.83 o 
  -8   5   3        2.97        1.26      6.01 o 
  -7   5   3      170.43      152.30      8.85 o 
  -6   5   3        5.30       -1.27      3.82 o 
  -5   5   3       50.44       53.70      5.57 o 
  -4   5   3        3.93        5.21      1.60 o 
  -3   5   3     1633.43     1680.26     42.95 o 
  -2   5   3       18.27       12.03      1.34 o 
  -1   5   3     1955.65     1926.43     48.90 o 
   0   5   3    13058.97    13646.65    369.67 o 
   1   5   3      142.93      103.61      3.35 o 
   2   5   3      482.46      467.92     16.59 o 
   3   5   3     2825.48     2990.44     76.11 o 
   4   5   3        9.20        7.07      1.66 o 
   5   5   3       85.75       87.09      6.81 o 
   6   5   3       85.57       85.96      5.61 o 
   7   5   3      172.10      157.54     14.29 o 
  -7   6   3      118.59      135.34      8.53 o 
  -6   6   3      694.03      718.79     26.34 o 
  -5   6   3       20.85        9.50      3.12 o 
  -4   6   3      154.17      141.67      4.94 o 
  -3   6   3     1733.84     1680.72     42.86 o 
  -2   6   3     6853.96     6458.65    180.74 o 
   0   6   3     5155.15     5291.20    139.23 o 
   1   6   3     2235.91     2049.03     52.24 o 
   2   6   3       32.21       48.87      3.73 o 
   3   6   3      102.31       96.71      3.67 o 
   4   6   3      460.27      457.25     12.84 o 
   5   6   3        1.48        0.57      2.10 o 
   6   6   3      446.66      511.40     18.15 o 
   7   6   3      169.76      178.44     15.60 o 
  -7   7   3       99.17      115.93      8.07 o 
  -6   7   3       15.66        6.01      3.47 o 
  -5   7   3       45.90       40.27      4.20 o 
  -4   7   3      330.89      318.77      9.35 o 
  -3   7   3      300.43      247.91      7.32 o 
  -2   7   3       81.01       38.24      2.18 o 
  -1   7   3     1079.71     1157.68     29.76 o 
   0   7   3      950.25      897.69     26.02 o 
   1   7   3     7268.58     8246.70    223.66 o 
   2   7   3     1380.44     1366.55     41.86 o 
   3   7   3        8.55        4.01      1.38 o 
   4   7   3      491.35      486.96     13.58 o 
   5   7   3       17.00       12.24      2.43 o 
   6   7   3       16.65       13.13      3.41 o 
   7   7   3       74.40       69.83     10.35 o 
  -7   8   3       97.43       92.20      7.22 o 
  -6   8   3      439.67      465.43     18.28 o 
  -5   8   3      156.85      156.24      7.89 o 
  -4   8   3     1186.11     1087.65     28.62 o 
  -3   8   3      170.23      134.00      4.64 o 
  -2   8   3     3676.01     3841.59    104.72 o 
  -1   8   3      842.11      852.72     24.09 o 
   0   8   3     3426.45     3494.32     88.42 o 
   1   8   3       34.42       32.87      1.91 o 
   2   8   3      568.72      556.44     14.92 o 
   3   8   3      287.57      263.77      7.86 o 
   4   8   3      112.68       96.68      4.16 o 
   5   8   3      153.78      155.02      7.41 o 
   6   8   3       82.11       92.43      6.46 o 
   7   8   3        4.55       -0.31      7.21 o 
  -7   9   3      214.51      193.80     14.56 o 
  -6   9   3        4.93        3.59      3.83 o 
  -5   9   3      348.44      330.44     11.42 o 
  -4   9   3     1558.02     1628.00     42.28 o 
  -3   9   3      168.41      134.98      4.74 o 
  -2   9   3      571.11      595.07     15.96 o 
  -1   9   3     1612.53     1705.68     50.46 o 
   0   9   3      508.73      484.75     14.19 o 
   1   9   3      206.06      298.70     10.01 o 
   2   9   3      182.31      172.87      7.69 o 
   3   9   3      651.47      658.66     25.66 o 
   4   9   3        7.05        2.02      2.31 o 
   5   9   3       69.10       59.81      4.05 o 
   6   9   3       76.79       78.94      6.86 o 
   7   9   3      186.29      196.47     16.75 o 
  -7  10   3       95.81       66.46      8.12 o 
  -6  10   3        0.12        0.35      3.63 o 
  -5  10   3       79.38       77.28      4.65 o 
  -4  10   3     1350.70     1305.53     34.03 o 
  -3  10   3      546.60      560.58     15.31 o 
  -2  10   3      431.94      419.57     11.68 o 
  -1  10   3      690.07      591.91     20.43 o 
   0  10   3      653.55      630.44     18.22 o 
   1  10   3        0.45        0.31      1.06 o 
   2  10   3      259.24      242.43      7.18 o 
   3  10   3     1462.55     1426.91     37.27 o 
   4  10   3      221.85      200.92      7.37 o 
   5  10   3       26.49       18.59      3.05 o 
   6  10   3      302.26      328.88     15.52 o 
   7  10   3       19.62       11.83      8.00 o 
  -7  11   3        0.77       -2.18      5.67 o 
  -6  11   3        0.44        0.80      3.76 o 
  -5  11   3      384.01      387.83     13.05 o 
  -4  11   3        0.37       -2.59      2.36 o 
  -3  11   3       25.29       20.59      2.48 o 
  -2  11   3      930.30      926.20     26.48 o 
  -1  11   3      307.96      295.24      8.45 o 
   0  11   3      121.32      113.60      4.90 o 
   1  11   3       86.83       67.26      2.86 o 
   2  11   3     1000.34      977.26     25.75 o 
   3  11   3      225.77      209.98      6.19 o 
   4  11   3        2.01        1.79      2.25 o 
   5  11   3      553.91      585.56     18.26 o 
   6  11   3        3.37       -0.84      4.11 o 
   7  11   3       35.65       32.21      9.65 o 
  -7  12   3        5.08        7.25      5.86 o 
  -6  12   3        1.76        2.48      3.85 o 
  -5  12   3       27.92       20.27      3.20 o 
  -4  12   3       21.31       19.40      2.78 o 
  -3  12   3       21.21       16.58      2.20 o 
  -2  12   3       80.42       61.02      4.10 o 
  -1  12   3      506.50      584.42     17.10 o 
   0  12   3        4.16        9.90      1.84 o 
   1  12   3      158.82      140.88      5.32 o 
   2  12   3      570.84      583.87     15.86 o 
   3  12   3      114.82      144.86      6.20 o 
   4  12   3      236.87      228.89      8.31 o 
   5  12   3       15.61       11.65      2.69 o 
   6  12   3       63.26       48.88      7.13 o 
  -7  13   3       23.86       27.36      8.37 o 
  -6  13   3      193.24      221.84     11.93 o 
  -5  13   3      211.98      186.39      7.91 o 
  -4  13   3       18.90       12.63      2.61 o 
  -3  13   3      164.36      146.43      5.37 o 
  -2  13   3      815.01      802.51     23.36 o 
  -1  13   3      753.50      724.46     21.04 o 
   0  13   3      437.69      384.75     13.10 o 
   1  13   3     1267.59     1235.99     38.50 o 
   2  13   3     1502.77     1504.08     42.47 o 
   3  13   3      177.63      187.13      8.17 o 
   4  13   3       61.83       50.36      6.36 o 
   5  13   3      772.88      876.51     28.72 o 
   6  13   3       13.72       23.10      7.43 o 
  -6  14   3        3.16       -2.99      5.74 o 
  -5  14   3       15.27       14.06      3.54 o 
  -4  14   3      690.58      704.98     24.32 o 
  -3  14   3       95.18       90.79      4.50 o 
  -2  14   3      167.78      158.92      6.18 o 
  -1  14   3      517.93      504.23     22.68 o 
   0  14   3       18.55       15.16      2.17 o 
   1  14   3      514.43      448.56     17.64 o 
   2  14   3       89.65       80.46      4.24 o 
   3  14   3      241.52      222.55      7.93 o 
   4  14   3       35.19       29.09      3.53 o 
   5  14   3       12.46        6.17      3.25 o 
   6  14   3        7.51        0.83      9.06 o 
  -6  15   3       24.12       13.33      7.06 o 
  -5  15   3       45.19       50.86      5.46 o 
  -4  15   3      352.44      371.00     15.98 o 
  -3  15   3      342.71      354.43     15.43 o 
  -2  15   3      242.07      242.52     10.40 o 
  -1  15   3      165.67      170.55      7.33 o 
   0  15   3      535.18      524.51     15.69 o 
   1  15   3       10.57        5.45      2.07 o 
   2  15   3       41.09       33.55      3.01 o 
   3  15   3      276.99      268.89     10.63 o 
   4  15   3       15.08       11.03      3.21 o 
   5  15   3      270.84      271.62     11.59 o 
   6  15   3       47.09       38.67      7.47 o 
  -6  16   3        0.90       -1.63      6.24 o 
  -5  16   3      156.88      170.16     25.71 o 
  -4  16   3      410.18      449.58     22.62 o 
  -3  16   3      204.70      187.03      8.33 o 
  -2  16   3      465.96      457.17     15.83 o 
  -1  16   3      126.82      154.99      7.22 o 
   0  16   3        6.83        3.74      2.48 o 
   1  16   3        0.67        1.02      2.36 o 
   2  16   3       15.24       14.63      2.78 o 
   3  16   3       50.22       55.97      4.34 o 
   4  16   3       96.97      101.12      6.91 o 
   5  16   3       11.13        3.08      3.80 o 
   6  16   3        2.01        3.25      6.97 o 
  -6  17   3       19.87       26.49     11.15 o 
  -5  17   3       10.18        8.80      4.31 o 
  -4  17   3      261.50      299.51     14.39 o 
  -3  17   3      433.04      420.55     14.98 o 
  -2  17   3       10.84        7.73      2.90 o 
  -1  17   3       12.25        8.78      2.84 o 
   0  17   3     1147.54     1169.33     36.97 o 
   1  17   3        0.01       -2.41      2.20 o 
   2  17   3        6.77        5.51      3.02 o 
   3  17   3      376.73      385.22     15.16 o 
   4  17   3      114.86      116.39     10.57 o 
   5  17   3       29.97       18.19      4.58 o 
  -5  18   3       56.02       64.81      6.48 o 
  -4  18   3       18.91       13.90      4.16 o 
  -3  18   3      102.53      102.12      6.07 o 
  -2  18   3      179.11      197.86      8.74 o 
  -1  18   3      275.18      284.03     11.06 o 
   0  18   3       76.36       62.59      4.52 o 
   1  18   3       80.60       62.20      4.48 o 
   2  18   3        2.72       -0.84      2.74 o 
   3  18   3       52.75       46.20      4.97 o 
   4  18   3      171.84      178.17      9.71 o 
   5  18   3       79.01       80.18      6.84 o 
  -5  19   3        0.85       -0.60      4.56 o 
  -4  19   3        7.25        2.37      4.13 o 
  -3  19   3       21.95       27.47      6.10 o 
  -2  19   3       28.90       22.35      3.82 o 
  -1  19   3      105.39       89.65      5.65 o 
   0  19   3        2.06        0.16      2.90 o 
   1  19   3      326.58      322.23     12.24 o 
   2  19   3      257.49      250.44     12.61 o 
   3  19   3        0.12        0.44      3.35 o 
   4  19   3       38.13       31.44      5.11 o 
   5  19   3       80.24       86.73      7.51 o 
  -5  20   3        0.03        2.49      5.30 o 
  -4  20   3        2.32       10.36      4.65 o 
  -3  20   3        0.55       -4.77      3.14 o 
  -2  20   3      180.31      213.34      9.74 o 
  -1  20   3      388.17      366.25     13.75 o 
   0  20   3        9.05        5.79      2.99 o 
   1  20   3      118.14      109.32      7.04 o 
   2  20   3        0.00       -0.46      2.96 o 
   3  20   3       27.24       26.30      7.40 o 
   4  20   3      101.26       95.38      7.17 o 
  -4  21   3       25.97       21.04      5.20 o 
  -3  21   3       30.41       37.88      4.66 o 
  -2  21   3       81.56       87.47      7.04 o 
  -1  21   3      108.26      115.74     12.21 o 
   0  21   3       38.72       22.88      3.75 o 
   1  21   3       34.26       34.51      4.15 o 
   2  21   3      233.22      251.27     10.47 o 
   3  21   3        9.48        1.27      4.24 o 
   4  21   3        6.87       11.15      4.54 o 
  -4  22   3      163.53      197.56     12.62 o 
  -3  22   3      114.50       86.15      6.34 o 
  -2  22   3       27.99       35.75      4.45 o 
  -1  22   3       42.08       33.79      4.25 o 
   0  22   3        9.45        5.04      3.51 o 
   1  22   3        8.73        4.97      3.31 o 
   2  22   3       94.34       82.89      7.31 o 
   3  22   3       82.21       67.41      6.46 o 
   4  22   3        6.82        5.24      4.58 o 
  -3  23   3        7.27       -1.79      4.44 o 
  -2  23   3       17.78       19.30      4.49 o 
  -1  23   3       10.09        6.80      3.61 o 
   0  23   3       32.13       25.59      4.19 o 
   1  23   3        2.64       -0.19      4.02 o 
   2  23   3        1.32        8.21      4.06 o 
   3  23   3        1.36       -6.49      4.18 o 
  -3  24   3       58.33       51.02      7.75 o 
  -2  24   3       79.08       94.44      6.80 o 
  -1  24   3       94.24       89.75      6.54 o 
   0  24   3        4.51        0.71      3.93 o 
   1  24   3        0.07       -4.06      3.87 o 
   2  24   3       47.24       50.62      5.34 o 
  -2  25   3       88.23       83.60      6.77 o 
  -1  25   3       77.84       89.90      6.84 o 
   0  25   3       45.18       45.33      5.35 o 
   1  25   3       66.44       75.41      6.45 o 
   2  25   3       70.53       75.89      7.35 o 
  -8   0   4      178.10      193.20     16.06 o 
  -7   0   4       17.81       16.51      5.91 o 
  -6   0   4      203.42      195.88     14.03 o 
  -5   0   4     3617.87     3388.30    203.98 o 
  -4   0   4       75.55       69.58      6.68 o 
  -3   0   4      851.54      784.33     38.33 o 
  -2   0   4     3836.43     3989.66    185.74 o 
  -1   0   4     3284.55     3661.12    130.23 o 
   0   0   4      219.81      212.31     10.12 o 
   1   0   4     1346.99     1273.68     46.11 o 
   2   0   4     5505.26     6148.21    263.99 o 
   3   0   4       17.06        9.52      1.72 o 
   4   0   4      653.14      581.87     22.46 o 
   5   0   4     2233.53     2396.83    105.42 o 
   6   0   4      169.45      180.63     14.40 o 
   7   0   4      109.65      111.52     17.66 o 
  -8   1   4       89.03       99.88      8.21 o 
  -7   1   4       42.41       27.51      4.69 o 
  -6   1   4      326.61      347.84     14.75 o 
  -5   1   4        5.97       -1.00      2.89 o 
  -4   1   4      378.92      320.26     12.47 o 
  -3   1   4      558.64      499.81     17.82 o 
  -2   1   4       13.85       15.22      1.43 o 
  -1   1   4      111.84       89.09      2.92 o 
   0   1   4        1.36       -1.31      0.76 o 
   1   1   4        6.49        3.82      1.59 o 
   2   1   4      381.09      360.68     16.09 o 
   3   1   4       54.30       52.60      3.15 o 
   4   1   4      683.73      629.15     18.66 o 
   5   1   4        0.30       -1.61      2.29 o 
   6   1   4       21.60       22.02      3.64 o 
   7   1   4      120.22      124.37     15.33 o 
  -8   2   4      123.03      147.46     15.43 o 
  -7   2   4      245.13      267.12     12.55 o 
  -6   2   4        2.44        3.21      3.27 o 
  -5   2   4     1020.32      896.12     31.58 o 
  -4   2   4      639.88      615.07     18.71 o 
  -3   2   4      269.75      198.79      6.66 o 
  -2   2   4      829.35      802.02     23.31 o 
  -1   2   4     1234.73     1231.74     31.45 o 
   0   2   4      102.06      130.87      5.58 o 
   1   2   4     5126.98     5340.97    189.85 o 
   2   2   4      814.03      754.99     21.57 o 
   3   2   4     1155.97     1184.58     30.65 o 
   4   2   4     1887.88     1862.65     51.98 o 
   5   2   4      136.69      122.86      6.18 o 
   6   2   4      281.65      310.79     12.07 o 
   7   2   4      193.42      230.20     18.22 o 
  -8   3   4      130.13      129.29     15.52 o 
  -7   3   4        0.48        4.70      4.25 o 
  -6   3   4        6.55        8.01      3.47 o 
  -5   3   4       53.60       41.28      4.19 o 
  -4   3   4     1029.03     1021.05     29.99 o 
  -3   3   4     1364.72     1411.00     40.67 o 
  -1   3   4     7431.39     7326.71    184.41 o 
   0   3   4     5566.48     6874.60    175.66 o 
   1   3   4     1113.76     1088.28     42.02 o 
   2   3   4      225.36      246.58      7.88 o 
   3   3   4      125.93      115.38      5.98 o 
   4   3   4     1671.97     1557.13     48.40 o 
   5   3   4      278.31      293.67     12.34 o 
   6   3   4        0.99        4.04      3.06 o 
   7   3   4      172.66      182.55     15.76 o 
  -8   4   4        7.36       12.08      6.56 o 
  -7   4   4      801.83      878.17     37.50 o 
  -6   4   4       17.86       13.31      3.76 o 
  -5   4   4       66.71       52.13      4.56 o 
  -4   4   4       87.97       81.73      4.23 o 
  -3   4   4      308.07      287.82      9.25 o 
  -2   4   4        0.13        0.51      0.98 o 
  -1   4   4      973.46     1260.48     32.18 o 
   0   4   4     2675.79     2792.54     70.45 o 
   1   4   4       59.71       81.22      2.82 o 
   2   4   4      424.84      391.26     12.90 o 
   3   4   4     1727.87     1738.42     44.59 o 
   4   4   4      286.11      277.97      9.14 o 
   5   4   4      124.71      115.52      5.95 o 
   6   4   4       25.73       26.24      3.85 o 
   7   4   4      230.36      217.10     17.73 o 
  -7   5   4        3.96       -0.83      4.13 o 
  -6   5   4      403.91      403.72     16.23 o 
  -5   5   4      147.42      137.09      7.47 o 
  -4   5   4      281.10      284.47      9.63 o 
  -3   5   4      799.47      692.31     18.24 o 
  -2   5   4       30.95       33.14      2.57 o 
  -1   5   4     6509.84     6973.25    260.86 o 
   0   5   4        3.16        1.54      0.84 o 
   1   5   4      927.30     1002.81     28.11 o 
   2   5   4     4741.49     4781.03    129.79 o 
   3   5   4       15.22       14.24      1.59 o 
   4   5   4        0.13       -1.26      2.01 o 
   5   5   4       25.87       23.72      3.76 o 
   6   5   4      620.96      664.90     22.89 o 
   7   5   4        3.45        3.54      4.69 o 
  -7   6   4      261.92      266.41     12.72 o 
  -6   6   4       30.52       17.89      4.01 o 
  -5   6   4      104.65       94.49      6.08 o 
  -4   6   4      953.09      897.27     26.72 o 
  -3   6   4       10.19        3.39      1.38 o 
  -2   6   4      943.64      892.92     30.74 o 
  -1   6   4       91.05       84.07      3.01 o 
   0   6   4        2.18        2.56      0.93 o 
   1   6   4      882.75      990.63     25.54 o 
   2   6   4     1535.21     1488.37     41.38 o 
   3   6   4      107.20      117.81      4.74 o 
   4   6   4      312.94      294.83     16.52 o 
   5   6   4       43.75       30.20      3.35 o 
   6   6   4       18.04       11.06      3.53 o 
   7   6   4       67.47       76.78      9.22 o 
  -7   7   4       29.11       30.41      5.25 o 
  -6   7   4      137.53      150.75      8.49 o 
  -5   7   4      321.93      324.91     13.15 o 
  -4   7   4      263.76      265.87      9.67 o 
  -3   7   4      127.33      139.88      5.82 o 
  -2   7   4      605.31      608.01     16.08 o 
  -1   7   4     1483.23     1446.81     37.09 o 
   0   7   4     1500.95     1481.17     37.90 o 
   1   7   4     1165.24     1291.68     36.06 o 
   2   7   4     1039.02      889.42     33.57 o 
   3   7   4        7.30       10.03      1.70 o 
   4   7   4       22.89       12.15      2.31 o 
   5   7   4        7.20        7.66      2.57 o 
   6   7   4      210.75      200.37      9.37 o 
   7   7   4        1.60        1.24      5.12 o 
  -7   8   4      201.64      219.99     11.64 o 
  -6   8   4       97.41       80.91      6.21 o 
  -5   8   4      612.28      573.24     25.89 o 
  -4   8   4      663.78      668.12     20.50 o 
  -3   8   4        7.04        4.14      1.56 o 
  -2   8   4     3134.87     3332.17    100.58 o 
  -1   8   4      470.34      476.81     12.81 o 
   0   8   4     5647.94     6452.77    176.90 o 
   1   8   4      530.47      472.01     12.77 o 
   2   8   4      518.51      528.28     14.28 o 
   3   8   4     2208.43     2159.86     55.58 o 
   4   8   4       46.79       36.50      4.49 o 
   5   8   4      259.03      253.22     10.14 o 
   6   8   4       24.30       20.28      3.78 o 
   7   8   4      102.65       90.35      8.05 o 
  -7   9   4       14.33       10.34      4.69 o 
  -6   9   4        9.71        6.40      3.58 o 
  -5   9   4      428.40      415.42     16.37 o 
  -4   9   4       26.39       27.73      2.91 o 
  -3   9   4      257.60      254.09      7.69 o 
  -2   9   4      159.71      180.36      6.38 o 
  -1   9   4       22.36       15.46      1.48 o 
   0   9   4      108.49       78.92      3.02 o 
   1   9   4      231.16      256.22      7.43 o 
   2   9   4      445.78      460.51     19.05 o 
   3   9   4      288.35      257.20      7.83 o 
   4   9   4      377.60      366.73     11.87 o 
   5   9   4        6.36        0.54      2.49 o 
   6   9   4        0.52        5.14      3.59 o 
   7   9   4       86.82      103.78     11.57 o 
  -7  10   4      109.14      113.30      8.54 o 
  -6  10   4        0.09       -1.79      3.62 o 
  -5  10   4        1.32        4.20      3.24 o 
  -4  10   4       56.40       48.18      6.82 o 
  -3  10   4      588.10      544.55     16.13 o 
  -2  10   4       14.57       15.35      1.89 o 
  -1  10   4       17.70       11.54      1.46 o 
   0  10   4      558.41      535.31     14.41 o 
   1  10   4       37.94       50.15      2.53 o 
   2  10   4        4.83        7.67      1.63 o 
   3  10   4      349.24      287.12      8.60 o 
   4  10   4        0.05       -1.34      1.99 o 
   5  10   4        2.82        5.51      2.64 o 
   6  10   4      165.24      190.54      9.14 o 
   7  10   4       92.79       95.37      8.62 o 
  -7  11   4       26.21       24.03      5.45 o 
  -6  11   4       41.63       37.93      5.08 o 
  -5  11   4       49.26       43.25      4.59 o 
  -4  11   4       99.12       99.50      5.03 o 
  -3  11   4      750.88      743.23     19.95 o 
  -2  11   4        0.61        2.26      1.58 o 
  -1  11   4     1078.69     1137.14     29.68 o 
   0  11   4      134.28      138.14      5.77 o 
   1  11   4        8.37       10.65      1.73 o 
   2  11   4       59.14       52.99      3.50 o 
   3  11   4      394.57      362.48     11.52 o 
   4  11   4      553.72      550.28     16.92 o 
   5  11   4       67.97       64.40      4.41 o 
   6  11   4       62.71       58.54      5.34 o 
  -7  12   4        7.14        5.96      4.97 o 
  -6  12   4       25.36       12.98      4.69 o 
  -5  12   4      664.76      698.70     38.09 o 
  -4  12   4        4.20        4.89      2.32 o 
  -3  12   4       70.93       73.11      3.66 o 
  -2  12   4      466.83      472.43     13.19 o 
  -1  12   4      744.52      715.70     19.07 o 
   0  12   4       28.16       27.99      2.49 o 
   1  12   4       96.12       88.38      4.14 o 
   2  12   4      602.95      602.01     17.90 o 
   3  12   4        0.18        0.20      2.06 o 
   4  12   4       45.83       43.07      4.03 o 
   5  12   4      504.12      525.69     18.13 o 
   6  12   4       24.42       19.99      6.01 o 
  -7  13   4        0.01        3.76      6.05 o 
  -6  13   4       96.06       90.36      8.02 o 
  -5  13   4       14.02        7.01      3.60 o 
  -4  13   4        9.26        7.91      2.42 o 
  -3  13   4        0.97        0.34      1.86 o 
  -2  13   4        8.42        8.39      2.13 o 
  -1  13   4       31.82       39.81      2.83 o 
   0  13   4        9.44       17.05      3.10 o 
   1  13   4      322.04      315.58     11.41 o 
   2  13   4        0.50       -0.75      1.92 o 
   3  13   4       10.25        7.25      2.54 o 
   4  13   4       52.21       41.09      3.81 o 
   5  13   4        0.07       -3.97      3.69 o 
   6  13   4        5.29       -0.94      6.35 o 
  -6  14   4      180.36      195.34     12.24 o 
  -5  14   4      299.04      336.21     16.26 o 
  -4  14   4        1.62        4.00      2.93 o 
  -3  14   4      337.65      364.66     11.70 o 
  -2  14   4      526.97      556.01     18.47 o 
  -1  14   4      549.55      549.84     16.52 o 
   0  14   4       42.58       33.10      4.66 o 
   1  14   4      850.24      867.51     25.28 o 
   2  14   4      709.17      669.27     19.80 o 
   3  14   4       23.85       17.87      3.05 o 
   4  14   4      166.88      163.66     12.27 o 
   5  14   4      177.51      159.36      9.86 o 
   6  14   4       83.66       76.59      8.77 o 
  -6  15   4       66.82       61.33     12.55 o 
  -5  15   4      201.08      213.11     11.00 o 
  -4  15   4      649.44      678.31     26.84 o 
  -3  15   4      225.59      232.15      9.23 o 
  -2  15   4      270.91      278.51      9.51 o 
  -1  15   4      113.07      114.89      5.05 o 
   0  15   4      384.73      402.70     14.06 o 
   1  15   4        5.41        0.85      1.99 o 
   2  15   4      142.52      153.35      6.16 o 
   3  15   4        8.65        8.56      2.87 o 
   4  15   4       87.76       78.09      5.28 o 
   5  15   4       15.77       19.19      6.51 o 
   6  15   4       51.44       60.87     12.31 o 
  -6  16   4       56.08       72.60     24.16 o 
  -5  16   4        0.91        2.10      3.86 o 
  -4  16   4      293.65      286.43     13.33 o 
  -3  16   4     1003.03     1058.54     33.93 o 
  -2  16   4       86.89       95.38      5.55 o 
  -1  16   4       19.61       10.47      2.66 o 
   0  16   4     3036.68     2931.66     89.18 o 
   1  16   4       34.26       26.70      3.69 o 
   2  16   4       58.74       50.47      3.58 o 
   3  16   4     1169.85     1255.29     43.39 o 
   4  16   4        4.90        0.76      3.11 o 
   5  16   4       13.23        5.76      4.18 o 
  -6  17   4        5.13        9.29      7.23 o 
  -5  17   4       38.03       41.39      7.78 o 
  -4  17   4        3.89       -1.08      4.52 o 
  -3  17   4       20.78       14.66      3.31 o 
  -2  17   4        3.64        4.68      2.75 o 
  -1  17   4       14.46       13.67      3.35 o 
   0  17   4      206.51      201.97     16.86 o 
   1  17   4      405.90      388.71     13.91 o 
   2  17   4       22.70       20.32      3.18 o 
   3  17   4        0.36        8.23      3.43 o 
   4  17   4      125.93      105.06      7.04 o 
   5  17   4       16.88       15.40      5.35 o 
  -5  18   4       36.14       35.17      8.29 o 
  -4  18   4      119.75      119.29      8.13 o 
  -3  18   4      307.20      315.63     28.30 o 
  -2  18   4      274.42      257.47     11.62 o 
  -1  18   4      223.70      212.89      8.90 o 
   0  18   4       86.28       90.81      6.23 o 
   1  18   4      207.60      198.69      8.45 o 
   2  18   4      114.57      119.52      6.77 o 
   3  18   4        8.11        7.17      3.77 o 
   4  18   4       25.98       16.59      4.19 o 
   5  18   4       27.45       31.28      5.42 o 
  -5  19   4       19.73       10.83      5.02 o 
  -4  19   4        0.05       -0.73      4.09 o 
  -3  19   4      149.77      150.72      7.65 o 
  -2  19   4       44.17       53.07      4.60 o 
  -1  19   4       69.00       53.67      4.49 o 
   0  19   4       80.90       61.79      4.80 o 
   1  19   4      170.34      171.01     10.12 o 
   2  19   4      374.71      388.49     14.23 o 
   3  19   4      192.39      195.84     10.40 o 
   4  19   4        0.89       -1.55      4.01 o 
   5  19   4       10.87       11.01      4.95 o 
  -5  20   4      137.81      158.18     19.34 o 
  -4  20   4        0.17        0.17      4.31 o 
  -3  20   4       18.79       13.36      4.34 o 
  -2  20   4       70.36       73.60      5.43 o 
  -1  20   4       31.23       26.30      3.76 o 
   0  20   4        4.36        1.05      2.91 o 
   1  20   4        0.65       -0.25      2.93 o 
   2  20   4       63.79       52.44      4.69 o 
   3  20   4       13.30       15.52      4.23 o 
   4  20   4        0.02       -8.18      4.09 o 
  -4  21   4       67.07       77.47     13.00 o 
  -3  21   4       18.05       22.69      5.12 o 
  -2  21   4       41.33       44.57      4.76 o 
  -1  21   4      122.46      120.08      7.84 o 
   0  21   4       20.31       11.45      3.31 o 
   1  21   4       18.67       14.44      3.53 o 
   2  21   4       28.17       15.15      5.32 o 
   3  21   4       14.22       15.46      4.18 o 
   4  21   4      200.71      218.44     16.99 o 
  -4  22   4       13.04       12.23      5.33 o 
  -3  22   4       15.66       16.21      5.24 o 
  -2  22   4        1.26        6.79      3.87 o 
  -1  22   4        4.23        0.94      3.38 o 
   0  22   4       95.40      102.57      6.64 o 
   1  22   4        1.85        0.30      3.24 o 
   2  22   4       13.06       11.58      4.24 o 
   3  22   4       12.77       10.60      4.51 o 
  -3  23   4      105.72      128.33     12.47 o 
  -2  23   4       13.75       15.54      4.20 o 
  -1  23   4      375.43      392.70     14.98 o 
   0  23   4      133.81      129.19      8.05 o 
   1  23   4      100.64       87.11      6.32 o 
   2  23   4       38.37       31.68      5.12 o 
   3  23   4       22.44       22.52      5.37 o 
  -3  24   4        7.05        4.34      5.24 o 
  -2  24   4      223.84      255.41     11.62 o 
  -1  24   4        9.85       12.15      4.25 o 
   0  24   4       48.52       63.56      5.69 o 
   1  24   4      104.83      108.06      7.21 o 
   2  24   4       90.67       90.82      8.37 o 
  -2  25   4        3.51        2.11      4.45 o 
  -1  25   4        0.02        2.66      4.13 o 
   0  25   4       16.45       10.26      4.12 o 
   1  25   4        6.71        7.16      4.49 o 
  -8   1   5       34.10       37.47      6.16 o 
  -7   1   5       45.20       52.27      5.76 o 
  -6   1   5       34.08       20.11      3.97 o 
  -5   1   5      339.45      323.04     13.15 o 
  -4   1   5      559.82      518.68     18.93 o 
  -3   1   5      118.64      129.65      6.02 o 
  -2   1   5     1347.40     1281.00     36.76 o 
  -1   1   5      543.22      393.40     10.51 o 
   0   1   5      187.57      187.44      5.35 o 
   1   1   5       72.16       56.06      2.74 o 
   2   1   5     1221.16     1125.48     31.87 o 
   3   1   5        9.77        6.40      1.44 o 
   4   1   5      313.39      297.63     21.87 o 
   5   1   5      326.09      310.49     11.76 o 
   6   1   5        1.17       -0.95      2.91 o 
   7   1   5       11.87        9.36      5.17 o 
  -8   2   5        1.80       -7.31      4.73 o 
  -7   2   5       16.65       19.21      4.54 o 
  -6   2   5      586.79      575.44     21.86 o 
  -5   2   5       16.39        7.03      2.99 o 
  -4   2   5      132.35      142.51      7.22 o 
  -3   2   5      822.97      765.31     26.53 o 
  -2   2   5     1049.97     1094.57     31.70 o 
  -1   2   5      841.86      945.91     24.36 o 
   0   2   5      231.42      234.57      6.57 o 
   1   2   5      550.23      559.56     19.11 o 
   2   2   5       12.49        6.49      1.30 o 
   3   2   5      340.23      310.14      9.79 o 
   4   2   5      281.04      264.92     10.13 o 
   5   2   5        1.80        1.54      2.48 o 
   6   2   5      243.55      224.93     10.60 o 
   7   2   5      192.07      221.67     12.64 o 
  -8   3   5        3.31        2.91      5.22 o 
  -7   3   5      436.69      440.62     18.08 o 
  -6   3   5        2.18        0.12      3.15 o 
  -5   3   5      188.10      179.30      9.19 o 
  -4   3   5     2558.82     2383.59     79.77 o 
  -3   3   5      562.82      474.64     15.54 o 
  -2   3   5      762.45      923.86     23.93 o 
  -1   3   5       54.72       55.17      2.86 o 
   0   3   5     3466.19     3680.43     92.99 o 
   1   3   5     1261.66     1427.96     39.49 o 
   2   3   5      158.49      136.22      6.03 o 
   3   3   5       28.04       28.02      2.19 o 
   4   3   5        0.01       -3.18      1.94 o 
   5   3   5       40.99       36.83      4.19 o 
   6   3   5       12.10       10.92      3.82 o 
   7   3   5       53.44       47.67      6.48 o 
  -7   4   5      163.58      145.33     10.33 o 
  -6   4   5      142.56      151.90      8.50 o 
  -5   4   5      859.57      910.31     32.32 o 
  -4   4   5      511.45      474.20     18.44 o 
  -3   4   5       60.52       53.65      3.00 o 
  -2   4   5     3751.19     3919.57     98.64 o 
  -1   4   5      575.66      468.46     17.40 o 
   0   4   5     3869.22     3976.50    100.52 o 
   1   4   5     2379.84     2853.32     93.38 o 
   2   4   5      210.93      208.66      7.62 o 
   3   4   5      994.27      958.62     27.22 o 
   4   4   5      222.59      201.00      8.13 o 
   5   4   5       45.96       38.97      3.82 o 
   6   4   5        0.65       -6.48      3.24 o 
   7   4   5      105.92      115.40      8.93 o 
  -7   5   5      387.45      446.64     18.37 o 
  -6   5   5       38.95       37.58      6.10 o 
  -5   5   5      173.97      166.52     11.65 o 
  -4   5   5     1788.89     1593.42     46.26 o 
  -3   5   5      611.66      538.55     19.56 o 
  -2   5   5      714.66      729.18     19.11 o 
  -1   5   5      492.41      578.70     15.33 o 
   0   5   5      460.93      486.09     12.98 o 
   2   5   5       46.90       48.51      2.70 o 
   3   5   5      174.95      162.11      6.70 o 
   4   5   5       42.27       27.38      2.68 o 
   5   5   5       24.12       23.15      4.20 o 
   6   5   5       15.78       10.82      3.49 o 
   7   5   5       47.76       52.23      6.82 o 
  -7   6   5      114.62      150.76      9.41 o 
  -6   6   5       20.55       12.90      3.85 o 
  -5   6   5      195.53      196.57      9.34 o 
  -4   6   5     3861.20     3889.71    110.67 o 
  -3   6   5      183.73      184.72      5.73 o 
  -2   6   5      279.67      302.51      8.48 o 
  -1   6   5     4877.40     5474.15    137.91 o 
   0   6   5       59.85       71.97      2.78 o 
   1   6   5        0.02        1.62      1.15 o 
   2   6   5     2185.89     2321.77     59.11 o 
   3   6   5      819.88      824.33     23.80 o 
   4   6   5        5.80        3.37      1.97 o 
   5   6   5      197.42      207.86      8.80 o 
   6   6   5      497.17      534.07     19.10 o 
   7   6   5       28.84       24.50      5.80 o 
  -7   7   5       25.06       14.90      4.79 o 
  -6   7   5        7.49        6.45      5.10 o 
  -5   7   5      185.48      169.86      8.59 o 
  -4   7   5      142.59      146.23      6.04 o 
  -3   7   5       22.71       15.98      1.86 o 
  -2   7   5      277.78      281.88      8.07 o 
  -1   7   5        0.10       -0.20      1.11 o 
   0   7   5      456.56      400.58     10.88 o 
   1   7   5       74.99      102.93      3.67 o 
   2   7   5      790.99      891.00     23.23 o 
   3   7   5      279.86      254.97      9.17 o 
   4   7   5       21.92       15.58      2.40 o 
   5   7   5      158.48      173.60      8.00 o 
   6   7   5        0.46        1.14      3.82 o 
   7   7   5       34.33       32.95      6.18 o 
  -7   8   5       34.05       37.68      5.59 o 
  -6   8   5        9.46        6.86      3.63 o 
  -5   8   5      190.30      174.97      8.76 o 
  -4   8   5      160.56      151.47      6.37 o 
  -3   8   5      169.63      156.87      5.25 o 
  -2   8   5     2050.88     2099.96     53.43 o 
  -1   8   5       10.32        5.08      1.42 o 
   0   8   5     5177.94     5717.26    156.36 o 
   1   8   5      307.80      302.65      9.29 o 
   2   8   5      985.70     1043.22     29.33 o 
   3   8   5      866.87      943.68     27.16 o 
   4   8   5       23.93       17.54      2.56 o 
   5   8   5      668.70      708.83     23.91 o 
   6   8   5       12.80        9.01      3.74 o 
   7   8   5      139.46      148.79     18.31 o 
  -7   9   5      328.14      319.72     14.50 o 
  -6   9   5       14.84       14.05      4.12 o 
  -5   9   5       79.50       74.68      7.65 o 
  -4   9   5      292.93      279.82      9.73 o 
  -3   9   5      293.63      306.34      8.98 o 
  -2   9   5        4.49        4.82      1.54 o 
  -1   9   5      153.70      125.98      5.17 o 
   0   9   5     5716.15     5787.19    172.75 o 
   1   9   5        7.53       12.24      1.55 o 
   2   9   5      302.95      269.19      8.02 o 
   3   9   5     1557.47     1685.70     62.02 o 
   4   9   5       46.85       41.20      3.31 o 
   5   9   5      342.27      347.49     19.90 o 
   6   9   5       12.95        5.84      3.74 o 
   7   9   5       34.86       25.86      6.97 o 
  -7  10   5       10.97       12.20      4.92 o 
  -6  10   5      210.37      207.56     12.43 o 
  -5  10   5       41.50       48.90      4.92 o 
  -4  10   5        0.02       -1.51      2.47 o 
  -3  10   5     1191.53     1223.83     34.72 o 
  -2  10   5     1261.43     1297.65     36.73 o 
  -1  10   5       15.49        7.30      1.38 o 
   0  10   5     2346.49     2758.30     70.43 o 
   1  10   5     2018.08     2037.92     52.22 o 
   2  10   5       25.76       13.49      1.79 o 
   3  10   5        2.12        1.72      1.93 o 
   4  10   5      692.23      770.19     22.96 o 
   5  10   5       69.59       64.48      5.12 o 
   6  10   5       33.95       35.49      4.67 o 
  -7  11   5        4.21        3.39      5.08 o 
  -6  11   5      133.32      141.77      8.58 o 
  -5  11   5      202.78      197.45      9.87 o 
  -4  11   5       41.53       29.62      3.06 o 
  -3  11   5       53.05       66.25      3.40 o 
  -2  11   5      279.97      287.63      8.73 o 
  -1  11   5       79.85       59.83      5.26 o 
   0  11   5      695.16      723.31     19.33 o 
   1  11   5      369.93      402.27     12.20 o 
   2  11   5      524.02      526.41     14.54 o 
   3  11   5        1.69        0.06      2.24 o 
   4  11   5       68.97       60.61      8.99 o 
   5  11   5       49.49       51.29      4.64 o 
   6  11   5       27.11       28.91      4.95 o 
  -7  12   5       33.90       33.47      6.64 o 
  -6  12   5       26.32       14.52      4.41 o 
  -5  12   5       18.94       19.26      4.03 o 
  -4  12   5        0.12        0.00      2.39 o 
  -3  12   5      572.46      524.62     14.69 o 
  -2  12   5       54.14       45.44      3.15 o 
  -1  12   5      172.72      163.56      5.77 o 
   0  12   5      907.14      845.34     26.89 o 
   1  12   5       67.67       82.54      4.48 o 
   2  12   5       86.60       70.04      4.49 o 
   3  12   5        3.58        1.02      2.22 o 
   4  12   5       15.13       14.18      3.29 o 
   5  12   5      200.27      206.93     17.38 o 
   6  12   5        0.47        0.98      4.27 o 
  -6  13   5      103.46      118.05      9.29 o 
  -5  13   5      602.36      633.47     27.36 o 
  -4  13   5       11.56       19.56      3.35 o 
  -3  13   5       31.64       30.78      2.98 o 
  -2  13   5     2905.45     2927.89     89.57 o 
  -1  13   5        4.37        4.38      1.93 o 
   0  13   5      189.77      200.72      9.62 o 
   1  13   5      819.72      832.31     27.73 o 
   2  13   5      745.86      669.46     26.66 o 
   3  13   5      100.62       96.66      6.77 o 
   4  13   5        0.12       -4.39      2.38 o 
   5  13   5       82.70       67.66      9.13 o 
   6  13   5        0.04       -0.31      4.38 o 
  -6  14   5        4.26        5.42      5.18 o 
  -5  14   5       10.49        3.40      4.89 o 
  -4  14   5       79.15       70.55      4.96 o 
  -3  14   5      147.46      154.72      6.31 o 
  -2  14   5       18.59       21.49      2.68 o 
  -1  14   5      330.36      329.10     10.53 o 
   0  14   5      342.27      358.44     12.63 o 
   1  14   5       16.84        6.02      2.08 o 
   2  14   5        0.04        0.18      1.96 o 
   3  14   5       25.52       24.37      3.59 o 
   4  14   5       34.01       24.68      4.51 o 
   5  14   5        0.41        2.15      3.68 o 
   6  14   5       96.97      101.37      8.53 o 
  -6  15   5      106.75       91.98     10.84 o 
  -5  15   5        0.44       -2.56      4.60 o 
  -4  15   5       20.43       19.55      3.89 o 
  -3  15   5      175.67      181.41      7.07 o 
  -2  15   5       52.09       48.45      3.37 o 
  -1  15   5       65.53       56.98      3.56 o 
   0  15   5      746.87      751.31     22.17 o 
   1  15   5       14.56       12.93      2.33 o 
   2  15   5        4.39        0.72      2.30 o 
   3  15   5      131.51      116.29      6.28 o 
   4  15   5        3.63       -4.30      2.75 o 
   5  15   5        0.03        0.84      3.82 o 
   6  15   5       25.76       19.99      5.80 o 
  -6  16   5      108.55       93.14     11.00 o 
  -5  16   5       39.56       30.20      6.73 o 
  -4  16   5        0.14       -5.24      3.35 o 
  -3  16   5       52.63       41.94      4.89 o 
  -2  16   5      130.17      114.95      6.02 o 
  -1  16   5      473.43      504.92     19.31 o 
   0  16   5       15.64        6.48      2.21 o 
   1  16   5      192.87      176.39      6.88 o 
   2  16   5       18.43       14.59      2.58 o 
   3  16   5        0.74        4.32      2.95 o 
   4  16   5      322.93      337.80     13.08 o 
   5  16   5       58.17       62.20      6.25 o 
  -6  17   5        4.16        4.49      7.39 o 
  -5  17   5       31.85       16.73      6.90 o 
  -4  17   5      180.17      211.03     13.17 o 
  -3  17   5       21.24        7.11      3.80 o 
  -2  17   5        1.87       -1.34      2.56 o 
  -1  17   5       92.15       69.94      4.67 o 
   0  17   5      233.90      211.74      8.74 o 
   1  17   5       32.06       26.46      3.30 o 
   2  17   5      132.18      108.30      6.90 o 
   3  17   5      371.72      367.24     15.57 o 
   4  17   5        0.21        3.86      3.69 o 
   5  17   5        2.34        0.57      5.23 o 
  -5  18   5      134.99      133.49     46.00 o 
  -4  18   5      384.91      409.30     22.58 o 
  -3  18   5       56.64       43.13      5.39 o 
  -2  18   5       36.57       40.32      4.05 o 
  -1  18   5      125.78      116.44      6.33 o 
   0  18   5        5.91        3.83      2.74 o 
   1  18   5       52.64       46.12      4.15 o 
   2  18   5      111.49      123.50     13.01 o 
   3  18   5      156.79      148.61      8.80 o 
   4  18   5        1.42       -5.49      3.55 o 
   5  18   5       48.68       50.99      7.34 o 
  -5  19   5       46.28       38.40      8.54 o 
  -4  19   5       29.32       19.04      4.97 o 
  -3  19   5        4.45        2.62      4.50 o 
  -2  19   5       28.78       23.50      5.30 o 
  -1  19   5        1.24        2.01      2.87 o 
   0  19   5       21.85       23.26      3.76 o 
   1  19   5        0.17       -2.77      2.81 o 
   2  19   5       80.72       79.70     14.41 o 
   3  19   5        1.20        1.28      3.40 o 
   4  19   5        1.06       -0.02      4.16 o 
  -5  20   5       71.74       82.99     10.83 o 
  -4  20   5      188.97      221.66     19.60 o 
  -3  20   5        2.37       -0.79      4.10 o 
  -2  20   5      128.42      129.31     11.40 o 
  -1  20   5       61.23       55.45      7.11 o 
   0  20   5       51.40       35.89      4.13 o 
   1  20   5        6.10        1.56      3.22 o 
   2  20   5      276.52      262.35     12.40 o 
   3  20   5       37.88       25.11      4.54 o 
   4  20   5        0.55        5.06      4.54 o 
  -4  21   5        8.11       12.36      6.75 o 
  -3  21   5        0.02       -2.31      4.10 o 
  -2  21   5       72.42       64.98      6.33 o 
  -1  21   5        8.18        6.87      3.25 o 
   0  21   5       49.49       47.94      5.83 o 
   1  21   5       53.19       52.41      4.81 o 
   2  21   5        6.24        2.92      3.89 o 
   3  21   5       48.30       36.92      5.52 o 
   4  21   5        2.01        1.51      4.90 o 
  -4  22   5       19.50       22.53      6.00 o 
  -3  22   5       90.29       94.21      8.13 o 
  -2  22   5      211.60      219.82     10.22 o 
  -1  22   5       77.55       67.37      5.38 o 
   0  22   5       80.13       87.25      5.99 o 
   1  22   5      278.05      280.85     11.73 o 
   2  22   5       10.36       12.79      4.70 o 
   3  22   5        4.61        6.60      4.42 o 
  -3  23   5       63.11       63.69      7.31 o 
  -2  23   5        0.77        8.14      5.17 o 
  -1  23   5        1.73       -3.30      3.49 o 
   0  23   5        5.52       -0.22      4.43 o 
   1  23   5        0.79        0.73      3.53 o 
   2  23   5       28.00       24.61      4.99 o 
  -2  24   5       44.45       45.33      6.65 o 
  -1  24   5      107.12      102.44      7.00 o 
   0  24   5       79.86       81.90      6.33 o 
   1  24   5       72.92       84.50      7.09 o 
   2  24   5       22.61       23.49      5.52 o 
  -1  25   5        0.54       -0.41      4.37 o 
   0  25   5       29.86       18.70      4.80 o 
  -7   0   6      255.86      266.80     18.26 o 
  -6   0   6      408.40      398.95     22.94 o 
  -5   0   6       26.56       10.25      4.90 o 
  -4   0   6      490.94      458.94     24.46 o 
  -3   0   6        5.95        5.58      3.24 o 
  -2   0   6      210.82      182.80      7.64 o 
  -1   0   6      231.54      338.31     13.12 o 
   0   0   6     1819.18     1874.95     67.78 o 
   1   0   6      307.06      302.64     13.62 o 
   2   0   6     2522.58     2519.73    108.75 o 
   3   0   6     2681.69     2450.56    106.97 o 
   4   0   6      602.81      614.72     29.34 o 
   5   0   6      102.10      108.57      8.58 o 
   6   0   6      405.54      442.34     23.11 o 
   7   0   6      198.66      241.20     16.08 o 
  -7   1   6        5.37       -2.09      4.11 o 
  -6   1   6      101.68       94.35      6.83 o 
  -5   1   6       21.23       23.60      3.79 o 
  -4   1   6        0.09        3.21      2.66 o 
  -3   1   6      552.84      546.18     19.62 o 
  -2   1   6      331.48      351.43     10.93 o 
  -1   1   6      317.30      335.15      9.18 o 
   0   1   6      407.80      362.05      9.86 o 
   1   1   6     2441.00     2477.29     63.15 o 
   2   1   6      929.47      870.05     24.76 o 
   3   1   6       47.26       60.42      3.78 o 
   4   1   6     1140.26     1126.06     36.02 o 
   5   1   6        0.99        1.17      2.51 o 
   6   1   6       97.28      115.51      6.87 o 
   7   1   6       57.56       50.67      5.54 o 
  -7   2   6        3.02       -3.87      4.05 o 
  -6   2   6       41.78       33.92      4.56 o 
  -5   2   6      258.37      225.16     10.09 o 
  -4   2   6        2.49        2.54      2.61 o 
  -3   2   6        3.59        7.80      1.46 o 
  -2   2   6      687.59      603.11     15.93 o 
  -1   2   6      491.17      517.77     13.72 o 
   0   2   6        2.96        0.70      0.95 o 
   1   2   6      146.80      148.39      4.56 o 
   2   2   6      214.66      235.68      7.66 o 
   3   2   6      110.49      122.67      4.82 o 
   4   2   6     1400.89     1377.99     43.47 o 
   5   2   6        0.01       -4.32      2.60 o 
   6   2   6      244.22      238.88     14.35 o 
   7   2   6      131.91      156.64      8.86 o 
  -7   3   6       14.41       10.33      4.36 o 
  -6   3   6      259.48      279.02     12.40 o 
  -5   3   6      102.60       93.40      6.20 o 
  -4   3   6        1.37       -0.48      2.49 o 
  -3   3   6      969.16      806.88     23.98 o 
  -2   3   6      354.53      392.13     10.66 o 
  -1   3   6       68.75       36.19      1.90 o 
   0   3   6     2057.57     2195.99     55.86 o 
   1   3   6      455.84      450.61     13.18 o 
   2   3   6       65.82       59.10      2.96 o 
   3   3   6      612.85      566.78     19.04 o 
   4   3   6      176.62      164.06      7.34 o 
   5   3   6      256.40      252.22     10.22 o 
   6   3   6       20.46       12.92      3.67 o 
   7   3   6      163.00      191.53     14.82 o 
  -7   4   6       48.87       32.35      5.13 o 
  -6   4   6       16.91       13.54      3.73 o 
  -5   4   6     1798.75     1758.03     60.03 o 
  -4   4   6     1085.91     1050.82     36.46 o 
  -3   4   6      401.19      387.02     14.51 o 
  -2   4   6     3205.66     3306.72     83.35 o 
  -1   4   6      551.12      577.88     15.33 o 
   0   4   6      716.58      770.82     20.14 o 
   1   4   6      373.89      341.93     10.17 o 
   2   4   6      865.88      868.81     24.96 o 
   3   4   6     1588.08     1515.96     42.91 o 
   4   4   6       87.97       73.43      5.23 o 
   5   4   6      357.03      348.04     22.33 o 
   6   4   6        3.44       -0.28      3.30 o 
   7   4   6        0.06       -0.44      4.12 o 
  -7   5   6      194.13      204.11     11.10 o 
  -6   5   6        1.35        2.52      3.41 o 
  -5   5   6        9.49        8.42      3.22 o 
  -4   5   6     1168.53     1210.27     41.68 o 
  -3   5   6        0.48        1.88      1.73 o 
  -2   5   6       68.60       99.50      4.71 o 
  -1   5   6     1732.47     1755.78     44.75 o 
   0   5   6      715.84      924.49     24.00 o 
   1   5   6     1003.99     1020.27     26.50 o 
   2   5   6       36.51       24.83      2.85 o 
   3   5   6     1529.09     1523.70     46.50 o 
   4   5   6        4.74        2.00      2.36 o 
   5   5   6       40.87       36.82      3.94 o 
   6   5   6      227.64      252.71     10.92 o 
   7   5   6       19.67       15.65      5.62 o 
  -7   6   6       19.22       13.66      4.75 o 
  -6   6   6        5.42        8.86      3.82 o 
  -5   6   6      106.74       82.52      5.91 o 
  -4   6   6       44.00       33.52      3.81 o 
  -3   6   6       37.75       34.02      2.84 o 
  -2   6   6       13.60       13.28      1.47 o 
  -1   6   6      428.23      458.14     12.44 o 
   0   6   6      576.10      630.41     19.33 o 
   1   6   6        0.54       -0.68      1.11 o 
   2   6   6      164.26      175.08      6.21 o 
   3   6   6       68.59       35.47      2.72 o 
   4   6   6      105.76      104.17      8.58 o 
   5   6   6        0.73       -1.02      2.82 o 
   6   6   6       15.10       10.79      3.82 o 
   7   6   6        2.11       -4.33      5.22 o 
  -7   7   6       36.06       21.16      5.05 o 
  -6   7   6       19.76        8.79      3.86 o 
  -5   7   6      739.05      733.03     26.65 o 
  -4   7   6      645.14      621.10     22.64 o 
  -3   7   6      416.00      406.03     12.91 o 
  -2   7   6      681.34      615.58     16.40 o 
  -1   7   6     4657.55     4506.90    113.54 o 
   0   7   6       90.48      102.07      3.58 o 
   1   7   6       20.61       13.48      1.57 o 
   2   7   6      676.79      582.27     17.28 o 
   3   7   6     1194.88     1166.11     33.45 o 
   4   7   6       99.43       84.51      5.00 o 
   5   7   6      106.05       97.36      5.95 o 
   6   7   6      186.46      201.68     11.00 o 
   7   7   6       10.58       11.10      5.81 o 
  -7   8   6      376.93      428.25     24.55 o 
  -6   8   6        7.10        4.25      3.75 o 
  -5   8   6      172.93      157.88     14.42 o 
  -4   8   6      293.41      269.85     11.25 o 
  -3   8   6        0.18        1.13      1.38 o 
  -2   8   6      193.39      146.27      6.27 o 
  -1   8   6     2570.65     2735.08     75.85 o 
   0   8   6      213.54      188.63      5.33 o 
   1   8   6      122.11      154.14      7.41 o 
   2   8   6     1417.16     1352.61     38.32 o 
   3   8   6      224.21      233.20      8.16 o 
   4   8   6       14.40        5.10      2.59 o 
   5   8   6       83.13       80.54      5.64 o 
   6   8   6       15.68        9.85      3.73 o 
  -7   9   6      179.97      216.28     11.82 o 
  -6   9   6      470.45      539.95     21.19 o 
  -5   9   6      106.66       93.04      6.32 o 
  -4   9   6        4.00        1.39      2.10 o 
  -3   9   6     1023.68      933.48     27.83 o 
  -2   9   6      412.34      391.39     10.96 o 
  -1   9   6      560.40      602.99     16.22 o 
   0   9   6      446.08      416.57     12.44 o 
   1   9   6     1067.04     1076.05     30.31 o 
   2   9   6        1.09        3.55      1.79 o 
   3   9   6      382.19      353.60     11.41 o 
   4   9   6      144.57      140.31      6.98 o 
   5   9   6      261.24      267.93     10.96 o 
   6   9   6        3.29        5.37      4.05 o 
  -7  10   6       10.62        5.69      5.30 o 
  -6  10   6        0.26       -2.24      3.82 o 
  -5  10   6      104.23      102.98      7.31 o 
  -4  10   6      192.38      176.77      7.14 o 
  -3  10   6       72.67       81.36      4.79 o 
  -2  10   6      314.95      345.99      9.97 o 
  -1  10   6       87.32      101.15      4.12 o 
   0  10   6       47.84       37.75      2.49 o 
   1  10   6      452.48      493.06     13.64 o 
   2  10   6      724.51      757.02     29.82 o 
   3  10   6       56.41       38.15      4.48 o 
   4  10   6        0.76        1.20      2.42 o 
   5  10   6      115.20      109.05      6.53 o 
   6  10   6       88.06      100.11      8.39 o 
  -7  11   6      115.56      111.66     14.55 o 
  -6  11   6      401.23      408.18     33.60 o 
  -5  11   6       75.03       76.21      6.04 o 
  -4  11   6       75.67       63.67      4.13 o 
  -3  11   6      710.10      725.31     22.11 o 
  -2  11   6      353.38      305.01      9.02 o 
  -1  11   6        4.26        9.01      2.90 o 
   0  11   6      413.72      364.07     17.87 o 
   1  11   6      710.34      728.23     21.06 o 
   2  11   6       63.09       64.30      4.14 o 
   3  11   6       94.65       86.26      4.51 o 
   4  11   6      333.24      338.59     14.00 o 
   5  11   6       48.13       38.13      5.01 o 
   6  11   6        3.78        3.26      5.37 o 
  -7  12   6      264.39      304.85     17.20 o 
  -6  12   6       12.17       12.83      4.57 o 
  -5  12   6       12.15        7.23      3.64 o 
  -4  12   6       46.89       43.09      3.65 o 
  -3  12   6      813.53      795.95     24.10 o 
  -2  12   6      369.73      363.94     10.52 o 
  -1  12   6        0.36       -0.87      1.75 o 
   0  12   6     2533.14     2611.18     98.74 o 
   1  12   6      317.89      343.44     10.97 o 
   2  12   6        0.03       -1.25      1.97 o 
   3  12   6      487.61      421.87     15.89 o 
   4  12   6       26.95       30.53      3.59 o 
   5  12   6       44.72       46.71      8.38 o 
   6  12   6       38.18       34.76      5.61 o 
  -6  13   6        9.44        9.22      5.44 o 
  -5  13   6        0.35        3.57      4.11 o 
  -4  13   6       71.47       75.16      5.24 o 
  -3  13   6      125.96      132.32     10.60 o 
  -2  13   6      186.23      176.13     11.20 o 
  -1  13   6      215.09      214.19      8.27 o 
   0  13   6      817.67      816.09     29.47 o 
   1  13   6      836.06      855.15     24.75 o 
   2  13   6       87.39       70.09      4.63 o 
   3  13   6       89.45       90.91      5.55 o 
   4  13   6        3.36        2.48      3.15 o 
   5  13   6       13.46       13.43      4.27 o 
   6  13   6        5.21        3.34      6.11 o 
  -6  14   6       10.68        7.32      5.18 o 
  -5  14   6       24.85       33.75      6.72 o 
  -4  14   6       23.37       10.19      3.31 o 
  -3  14   6      277.98      264.28     10.72 o 
  -2  14   6       11.05       20.18      2.58 o 
  -1  14   6      372.75      382.91     12.20 o 
   0  14   6       61.68       52.20      3.51 o 
   1  14   6       11.46        6.49      2.23 o 
   2  14   6      136.03      117.28      6.10 o 
   3  14   6        1.89        1.63      2.61 o 
   4  14   6       45.66       35.71      4.16 o 
   5  14   6        3.40        4.21      3.49 o 
   6  14   6       51.96       63.71      8.66 o 
  -6  15   6       42.07       38.11      8.21 o 
  -5  15   6       14.80       13.79      4.81 o 
  -4  15   6        4.87        3.84      3.15 o 
  -3  15   6       53.60       59.27      4.79 o 
  -2  15   6        0.18       -2.01      2.06 o 
  -1  15   6      490.38      452.12     14.08 o 
   0  15   6        4.84        4.88      2.28 o 
   1  15   6       12.68        8.74      2.31 o 
   2  15   6      538.16      521.56     18.00 o 
   3  15   6       22.47       12.36      2.91 o 
   4  15   6       40.56       33.00      4.12 o 
   5  15   6        9.98        7.34      4.33 o 
  -6  16   6       99.61      104.02     11.81 o 
  -5  16   6      256.16      305.48     19.38 o 
  -4  16   6      111.61       99.64      8.71 o 
  -3  16   6       11.29        8.00      4.95 o 
  -2  16   6        6.70        5.92      2.63 o 
  -1  16   6        5.17        4.88      3.02 o 
   0  16   6      113.72      119.92      6.10 o 
   1  16   6       24.44       10.04      2.56 o 
   2  16   6      180.74      155.50      7.45 o 
   3  16   6       59.32       54.57      4.73 o 
   4  16   6       37.31       46.14      5.73 o 
   5  16   6      128.43      116.83     16.71 o 
  -5  17   6       25.20       19.19      6.73 o 
  -4  17   6       82.72       78.75      8.27 o 
  -3  17   6        6.11        9.27      3.93 o 
  -2  17   6      140.41      165.51     10.73 o 
  -1  17   6      243.25      253.82     11.84 o 
   0  17   6       13.26        8.31      2.67 o 
   1  17   6       37.02       37.02      3.68 o 
   2  17   6       89.81       74.88      7.26 o 
   3  17   6        5.08        1.95      3.57 o 
   4  17   6       23.43       31.38      5.53 o 
   5  17   6       18.74       18.07      5.81 o 
  -5  18   6        5.41        6.97      6.57 o 
  -4  18   6       49.75       45.40     11.53 o 
  -3  18   6       40.41       44.62      5.54 o 
  -2  18   6       11.89        9.87      3.19 o 
  -1  18   6        0.01        1.80      3.00 o 
   0  18   6       64.43       58.54      4.54 o 
   1  18   6       29.75       22.14      3.49 o 
   2  18   6       43.92       38.85      4.68 o 
   3  18   6       60.32       57.56      5.59 o 
   4  18   6       83.68       90.67      9.62 o 
  -5  19   6       27.59       40.63     17.42 o 
  -4  19   6      586.99      615.28     38.02 o 
  -3  19   6        6.40       -1.25      4.09 o 
  -2  19   6       41.59       46.52      4.62 o 
  -1  19   6      588.39      665.81     22.53 o 
   0  19   6       10.03        9.71      3.69 o 
   1  19   6       16.30        8.58      3.19 o 
   2  19   6      102.64       93.33      6.85 o 
   3  19   6       77.33       67.77      6.56 o 
   4  19   6       12.45        5.84      4.36 o 
  -4  20   6       55.77       52.83      6.54 o 
  -3  20   6        4.32        5.66      4.47 o 
  -2  20   6       66.07       68.22      5.43 o 
  -1  20   6       32.04       29.12      3.95 o 
   0  20   6      297.46      317.72     12.26 o 
   1  20   6       90.94       70.10      6.08 o 
   2  20   6       91.24       75.75      6.50 o 
   3  20   6      147.07      147.15      9.12 o 
   4  20   6       15.07        6.72      4.71 o 
  -4  21   6      135.28      157.93     10.59 o 
  -3  21   6       95.00      119.79      9.09 o 
  -2  21   6      311.76      311.85     12.57 o 
  -1  21   6       61.03       69.74      5.51 o 
   0  21   6       15.54       18.95      3.96 o 
   1  21   6       86.11       83.51      6.67 o 
   2  21   6       21.01       12.25      4.31 o 
   3  21   6       36.12       27.74      5.32 o 
  -3  22   6        2.10        1.90      4.90 o 
  -2  22   6       11.15       13.23      4.11 o 
  -1  22   6        2.57        4.12      3.89 o 
   0  22   6        0.05       -0.41      3.58 o 
   1  22   6       35.60       27.71      4.88 o 
   2  22   6       11.95       15.54      4.97 o 
   3  22   6        0.40        1.66      4.79 o 
  -3  23   6      426.16      521.80     24.86 o 
  -2  23   6      174.59      195.93     20.30 o 
  -1  23   6       33.82       38.82      5.93 o 
   0  23   6      109.63      107.75      7.05 o 
   1  23   6      200.60      212.05     11.53 o 
   2  23   6       10.08       12.69      5.05 o 
  -2  24   6       19.30       14.15      5.80 o 
  -1  24   6        1.71       -7.21      3.90 o 
   0  24   6      117.04      116.60      7.56 o 
   1  24   6        0.58       -2.98      4.99 o 
  -7   1   7      895.59     1006.33     36.79 o 
  -6   1   7       62.70       54.98      5.56 o 
  -5   1   7      392.31      359.30     14.50 o 
  -4   1   7     3572.56     3657.22    121.17 o 
  -3   1   7      589.59      545.82     19.80 o 
  -2   1   7     2110.74     2283.66     58.04 o 
  -1   1   7      519.52      573.87     15.28 o 
   0   1   7     3210.20     3474.02     88.01 o 
   1   1   7      505.16      602.26     17.70 o 
   2   1   7      302.17      334.14     14.77 o 
   3   1   7      231.98      252.66      9.67 o 
   4   1   7        0.35        2.30      2.40 o 
   5   1   7       91.94      102.42      5.96 o 
   6   1   7      125.23      133.89      7.65 o 
   7   1   7      206.84      219.34     11.00 o 
  -7   2   7       18.63       11.63      4.90 o 
  -6   2   7       19.35       16.54      3.98 o 
  -5   2   7        0.15       -3.13      2.93 o 
  -4   2   7      898.46      908.27     32.93 o 
  -3   2   7       93.05       90.32      8.03 o 
  -2   2   7      299.09      263.84      7.54 o 
  -1   2   7     2067.02     2185.49     55.61 o 
   0   2   7      133.13      176.14      5.35 o 
   1   2   7      375.79      405.90     11.33 o 
   2   2   7        1.31       -0.21      1.30 o 
   3   2   7       16.41        9.66      2.51 o 
   4   2   7      261.41      250.52      9.95 o 
   5   2   7        4.14       -0.03      2.75 o 
   6   2   7       56.01       47.60      5.43 o 
   7   2   7       74.70       86.21      7.01 o 
  -7   3   7        6.54       11.00      4.41 o 
  -6   3   7      173.95      197.35     10.22 o 
  -5   3   7      989.74      967.99     42.22 o 
  -4   3   7       18.46       10.11      3.25 o 
  -3   3   7       17.66       20.89      2.60 o 
  -2   3   7     2511.35     2595.10     65.98 o 
  -1   3   7      236.78      167.69      5.19 o 
   0   3   7       63.30       43.92      2.16 o 
   1   3   7      263.29      249.77      7.31 o 
   2   3   7     2278.30     2296.08     73.10 o 
   3   3   7        2.19        2.23      2.18 o 
   4   3   7      603.17      649.50     21.77 o 
   5   3   7      487.47      524.42     18.54 o 
   6   3   7        4.41        3.16      3.32 o 
   7   3   7       76.40       87.06      6.99 o 
  -7   4   7       40.81       26.64      5.23 o 
  -6   4   7       22.63       12.32      3.77 o 
  -5   4   7        1.17        0.55      3.05 o 
  -4   4   7      262.08      237.94     10.32 o 
  -3   4   7       60.03       41.52      3.59 o 
  -2   4   7      308.48      326.77      9.16 o 
  -1   4   7      497.96      460.71     12.44 o 
   0   4   7      236.93      211.77      6.21 o 
   1   4   7        9.34        9.02      1.35 o 
   2   4   7        0.00        1.58      2.48 o 
   3   4   7      143.85      135.49      6.39 o 
   4   4   7      223.70      188.74      9.59 o 
   5   4   7        0.81        0.59      3.38 o 
   6   4   7       18.44       17.13      4.16 o 
  -7   5   7        2.80        2.50      4.68 o 
  -6   5   7        0.11        2.74      3.34 o 
  -5   5   7      487.78      494.62     19.09 o 
  -4   5   7       59.55       60.87      5.03 o 
  -3   5   7       10.07        8.69      2.22 o 
  -2   5   7      771.07      770.77     20.29 o 
  -1   5   7       15.48       14.81      1.54 o 
   0   5   7        0.75        2.26      1.10 o 
   1   5   7       84.80       71.48      3.05 o 
   2   5   7     1337.47     1389.81     45.03 o 
   3   5   7       86.50       69.06      4.33 o 
   4   5   7      124.97      114.43      6.34 o 
   5   5   7      822.98      906.87     30.18 o 
   6   5   7        0.27       -3.95      3.46 o 
  -7   6   7      114.59      126.58      9.26 o 
  -6   6   7      111.78      100.13      7.07 o 
  -5   6   7      637.81      654.66     24.32 o 
  -4   6   7      772.33      693.64     33.87 o 
  -3   6   7       72.16       76.63      4.04 o 
  -2   6   7       83.05       55.93      2.69 o 
  -1   6   7      740.87      759.54     20.33 o 
   0   6   7        1.30        0.00      1.19 o 
   1   6   7       32.70       35.40      2.19 o 
   2   6   7      321.80      313.78     11.03 o 
   3   6   7      602.14      568.61     17.14 o 
   4   6   7       10.56        8.47      2.71 o 
   5   6   7        6.89        5.57      3.22 o 
   6   6   7      304.40      335.90     14.98 o 
  -7   7   7       29.32       25.61      5.22 o 
  -6   7   7       45.41       44.60      5.27 o 
  -5   7   7      247.02      239.46     10.85 o 
  -4   7   7      445.50      401.00     15.62 o 
  -3   7   7       16.71        4.03      2.14 o 
  -2   7   7       78.56       95.08      4.72 o 
  -1   7   7      371.46      333.98      9.45 o 
   0   7   7        0.05       -1.55      1.20 o 
   1   7   7       12.01       16.83      1.69 o 
   2   7   7      291.28      322.00     10.24 o 
   3   7   7       11.02        5.70      2.03 o 
   4   7   7       31.68       24.65      3.70 o 
   5   7   7       21.15       16.25      3.96 o 
   6   7   7       29.94       23.21      4.60 o 
  -7   8   7       47.73       48.46      6.11 o 
  -6   8   7       78.81       84.97      6.67 o 
  -5   8   7      185.73      184.18      9.53 o 
  -4   8   7      350.92      351.99     12.59 o 
  -3   8   7       10.80       10.40      2.63 o 
  -2   8   7       88.49       93.78      3.75 o 
  -1   8   7      586.22      508.13     13.90 o 
   0   8   7       12.17       12.42      1.64 o 
   1   8   7      439.70      450.98     19.42 o 
   2   8   7      214.07      192.43      6.87 o 
   3   8   7        2.19        3.70      2.01 o 
   4   8   7       75.81       65.11      9.86 o 
   5   8   7       28.02       15.74      3.49 o 
   6   8   7        3.98        2.18      3.68 o 
  -7   9   7       23.82       23.50      5.40 o 
  -6   9   7       65.80       79.29      6.55 o 
  -5   9   7      598.71      601.24     22.58 o 
  -4   9   7        8.75        5.85      2.96 o 
  -3   9   7       26.06       21.07      2.65 o 
  -2   9   7      903.94      897.03     23.74 o 
  -1   9   7      428.79      397.90     11.15 o 
   0   9   7       44.39       69.46      3.20 o 
   1   9   7      435.83      427.20     13.40 o 
   2   9   7      990.09      886.68     25.89 o 
   3   9   7       68.33       77.05      6.68 o 
   4   9   7       49.10       27.02      3.61 o 
   5   9   7       26.53       17.65      3.59 o 
   6   9   7       14.49        8.60      4.16 o 
  -7  10   7      140.16      129.75     10.83 o 
  -6  10   7      169.81      160.92      9.39 o 
  -5  10   7       90.76       81.41      6.10 o 
  -4  10   7       70.48       61.31      6.97 o 
  -3  10   7      730.67      733.30     22.50 o 
  -2  10   7      455.10      427.25     15.38 o 
  -1  10   7      664.90      683.11     18.51 o 
   0  10   7     1460.25     1527.91     39.44 o 
   1  10   7      567.28      518.15     14.25 o 
   2  10   7      131.30      163.54      6.26 o 
   3  10   7        0.87       -0.66      2.07 o 
   4  10   7      231.89      245.88     10.17 o 
   5  10   7        0.26       -0.21      3.10 o 
   6  10   7      101.02      117.88     10.59 o 
  -7  11   7       63.76       60.80      6.89 o 
  -6  11   7       14.86       15.76      4.47 o 
  -5  11   7       68.49       71.43      6.00 o 
  -4  11   7       69.35       68.35      5.34 o 
  -3  11   7      291.53      257.92     10.20 o 
  -2  11   7      678.15      608.18     17.21 o 
  -1  11   7       60.76       58.22      4.56 o 
   0  11   7     4335.43     4783.16    132.54 o 
   1  11   7       25.08       29.87      2.70 o 
   2  11   7      209.84      182.90     10.33 o 
   3  11   7     1068.62     1131.17     40.30 o 
   4  11   7       19.64       16.95      3.86 o 
   5  11   7        5.48        4.10      3.86 o 
   6  11   7       13.35        5.69      4.87 o 
  -6  12   7      192.39      239.51     14.04 o 
  -5  12   7        1.03       -4.15      3.46 o 
  -4  12   7       14.82       12.19      4.29 o 
  -3  12   7       72.84       58.51      3.89 o 
  -2  12   7       58.93       47.70      3.19 o 
  -1  12   7      327.29      327.43     11.54 o 
   0  12   7      138.68      151.94      6.61 o 
   1  12   7      116.96      104.95      5.31 o 
   2  12   7        0.23       -1.07      2.39 o 
   3  12   7        4.82        7.52      2.68 o 
   4  12   7       68.84       70.82      6.03 o 
   5  12   7        8.69        1.15      3.91 o 
   6  12   7        0.86       -3.24      4.59 o 
  -6  13   7       12.84        9.31      5.26 o 
  -5  13   7       12.34        7.51      4.47 o 
  -4  13   7      701.28      745.97     31.56 o 
  -3  13   7      134.54      170.23      8.04 o 
  -2  13   7       64.69       54.24      3.49 o 
  -1  13   7       18.10       25.57      2.69 o 
   0  13   7     1831.21     1929.97     59.36 o 
   1  13   7      193.76      196.22     10.53 o 
   2  13   7       34.62       31.89      3.34 o 
   3  13   7      651.83      650.31     21.89 o 
   4  13   7      270.22      300.84     14.30 o 
   5  13   7        0.14       -2.41      4.14 o 
  -6  14   7        2.00       -1.42      5.27 o 
  -5  14   7      136.78      148.86     14.31 o 
  -4  14   7       68.71       54.62      6.07 o 
  -3  14   7      607.84      619.11     21.72 o 
  -2  14   7       10.41        9.96      2.29 o 
  -1  14   7       58.68       40.91      3.18 o 
   0  14   7      882.57      976.06     31.15 o 
   1  14   7      340.45      341.28     12.61 o 
   2  14   7      124.67      116.92      6.31 o 
   3  14   7        2.43        2.82      2.81 o 
   4  14   7       69.39       71.27      8.17 o 
   5  14   7       56.39       57.59      7.67 o 
  -6  15   7       40.88       43.54      8.70 o 
  -5  15   7      211.71      233.53     13.41 o 
  -4  15   7       18.52       21.64      6.62 o 
  -3  15   7       92.73       95.76      6.04 o 
  -2  15   7      216.06      247.07      8.76 o 
  -1  15   7       11.02       11.14      2.37 o 
   0  15   7      559.07      500.69     17.64 o 
   1  15   7        0.17        1.36      2.23 o 
   2  15   7      328.40      348.17     12.97 o 
   3  15   7       89.35       62.44      5.85 o 
   4  15   7       60.64       53.72      5.87 o 
   5  15   7      140.73      144.14      9.44 o 
  -5  16   7       15.38       16.43      6.73 o 
  -4  16   7        1.77       -3.83      3.54 o 
  -3  16   7       78.50       63.34      5.73 o 
  -2  16   7       15.84        4.63      2.56 o 
  -1  16   7        3.14        3.25      2.25 o 
   0  16   7       69.96       63.00      4.12 o 
   1  16   7       28.20       26.17      3.96 o 
   2  16   7       29.60       15.04      3.43 o 
   3  16   7        0.45        1.88      3.05 o 
   4  16   7        0.99        8.76      4.17 o 
   5  16   7        3.13       10.66      4.97 o 
  -5  17   7      154.71      143.04     12.98 o 
  -4  17   7       32.36       31.57      6.78 o 
  -3  17   7       29.84       28.04      9.68 o 
  -2  17   7      585.14      587.10     20.07 o 
  -1  17   7       12.30        7.20      2.82 o 
   0  17   7        0.22       -1.87      2.26 o 
   1  17   7      232.56      286.30     19.87 o 
   2  17   7      268.26      300.52     13.01 o 
   3  17   7       81.29       78.64      9.34 o 
   4  17   7       40.78       43.54      7.43 o 
  -5  18   7        4.59        6.41      7.21 o 
  -4  18   7       67.46       87.81      9.42 o 
  -3  18   7        7.11        0.66      3.89 o 
  -2  18   7       14.36        6.51      3.19 o 
  -1  18   7      319.33      344.09     12.85 o 
   0  18   7       23.43       15.31      3.10 o 
   1  18   7       79.05       74.53      5.98 o 
   2  18   7       56.08       60.10      5.69 o 
   3  18   7        0.41       -0.47      3.60 o 
   4  18   7       41.72       42.35      9.76 o 
  -4  19   7        1.34       -1.47      4.77 o 
  -3  19   7      120.54      131.78      9.06 o 
  -2  19   7       11.81        1.69      3.97 o 
  -1  19   7       49.94       46.02      6.24 o 
   0  19   7       89.70       85.38      5.52 o 
   1  19   7       87.84       66.56      7.80 o 
   2  19   7       27.08       22.62      4.16 o 
   3  19   7        0.61       -3.56      4.56 o 
   4  19   7       42.02       34.43      6.88 o 
  -4  20   7       25.59       28.47      7.37 o 
  -3  20   7       25.43        8.33      4.97 o 
  -2  20   7       40.06       43.90      5.72 o 
  -1  20   7      139.29      160.83      7.92 o 
   0  20   7       18.45       15.88      4.50 o 
   1  20   7        1.29       -1.54      3.84 o 
   2  20   7       26.43       28.61      4.93 o 
   3  20   7       34.84       29.07      5.24 o 
  -4  21   7       42.60       36.61      9.29 o 
  -3  21   7        0.17        4.11      5.79 o 
  -2  21   7       54.17       58.80      6.82 o 
  -1  21   7        0.11        0.18      3.40 o 
   0  21   7      124.28      125.76      7.20 o 
   1  21   7       88.44       74.21      6.70 o 
   2  21   7       33.19       31.45      5.06 o 
   3  21   7      247.33      289.42     25.32 o 
  -3  22   7       94.83      112.64      9.90 o 
  -2  22   7       82.93       94.48      9.38 o 
  -1  22   7       31.19       25.51      4.29 o 
   0  22   7       61.01       63.54      8.38 o 
   1  22   7        8.21        9.35      4.46 o 
   2  22   7        0.81        0.74      4.43 o 
  -2  23   7       47.09       50.80      6.79 o 
  -1  23   7       24.38       23.06      7.85 o 
   0  23   7       54.30       49.98      6.95 o 
   1  23   7        0.05        0.30      4.75 o 
  -1  24   7        0.09        5.10      4.18 o 
   0  24   7       10.57       14.28      5.31 o 
  -7   0   8      441.42      449.71     26.70 o 
  -6   0   8       80.81       66.94      8.80 o 
  -5   0   8      102.72       75.88      8.52 o 
  -4   0   8     4135.20     3782.43    178.02 o 
  -3   0   8       23.92       31.91      4.93 o 
  -2   0   8       36.55       33.71      2.85 o 
  -1   0   8     3397.98     3254.87    116.85 o 
   0   0   8     5037.39     5094.78    182.21 o 
   1   0   8      348.10      416.75     19.02 o 
   2   0   8       73.10       86.31      7.90 o 
   3   0   8     5782.91     6001.29    258.30 o 
   4   0   8       35.08       25.38      5.58 o 
   5   0   8        3.08        9.44      4.88 o 
   6   0   8      105.95       93.87     17.42 o 
  -7   1   8        1.86       -4.84      4.28 o 
  -6   1   8       13.03        4.90      3.82 o 
  -5   1   8      154.50      163.51      8.77 o 
  -4   1   8       51.69       41.69      4.41 o 
  -3   1   8      210.65      172.28      7.84 o 
  -2   1   8      591.44      591.46     15.83 o 
  -1   1   8     1088.78     1085.70     28.15 o 
   0   1   8      703.26      619.78     16.57 o 
   1   1   8      162.79      181.40      5.71 o 
   2   1   8      232.66      167.16      7.02 o 
   3   1   8       39.29       41.32      7.98 o 
   4   1   8       45.68       41.12      3.78 o 
   5   1   8       28.72       14.26      4.16 o 
   6   1   8      130.47      132.17      7.77 o 
  -7   2   8       79.45      100.67     11.33 o 
  -6   2   8      218.62      251.85     12.24 o 
  -5   2   8       44.42       37.67      4.41 o 
  -4   2   8      814.26      781.96     29.09 o 
  -3   2   8      430.91      354.42     13.70 o 
  -2   2   8     1481.14     1424.05     36.68 o 
  -1   2   8      260.26      249.46      7.32 o 
   0   2   8      591.94      643.66     17.17 o 
   1   2   8      403.19      370.83     11.57 o 
   2   2   8       78.89       70.80      4.30 o 
   3   2   8      226.37      207.26     13.55 o 
   4   2   8       46.38       45.45      4.06 o 
   5   2   8      131.43      135.90      7.30 o 
   6   2   8       10.28       16.01      4.19 o 
  -7   3   8       55.14       59.52      6.50 o 
  -6   3   8      196.94      218.06     11.27 o 
  -5   3   8      219.26      200.94     15.83 o 
  -4   3   8      293.79      284.27     11.84 o 
  -3   3   8      522.64      511.02     18.81 o 
  -2   3   8       56.09       48.97      2.48 o 
  -1   3   8      458.24      459.54     12.56 o 
   0   3   8       88.86       64.60      3.26 o 
   1   3   8      116.32       99.08      4.35 o 
   2   3   8     1873.07     1870.23     52.39 o 
   3   3   8      521.71      513.32     17.59 o 
   4   3   8      240.01      224.16      9.19 o 
   5   3   8      196.89      194.47      9.19 o 
   6   3   8      306.70      387.45     16.82 o 
  -7   4   8       72.57       74.45      6.87 o 
  -6   4   8      185.29      187.49     10.15 o 
  -5   4   8      333.72      335.80     14.03 o 
  -4   4   8       17.88       12.39      3.07 o 
  -3   4   8       89.53       72.12      4.93 o 
  -2   4   8     1476.71     1381.74     35.71 o 
  -1   4   8      834.89      856.53     22.55 o 
   0   4   8        9.25        5.64      1.34 o 
   1   4   8      113.26       85.42      3.76 o 
   2   4   8      291.98      268.79      8.80 o 
   3   4   8      238.79      239.43      9.47 o 
   4   4   8       79.28       60.09      4.49 o 
   5   4   8      323.40      348.32     13.49 o 
   6   4   8       29.28       22.75      4.20 o 
  -7   5   8        4.01        7.38      4.84 o 
  -6   5   8       11.74       15.18      4.28 o 
  -5   5   8        4.13        4.12      3.45 o 
  -4   5   8      169.36      152.52     11.23 o 
  -3   5   8      535.06      469.52     17.48 o 
  -2   5   8        0.06       -0.51      1.40 o 
  -1   5   8        0.81        0.52      1.30 o 
   0   5   8       26.20       26.71      1.95 o 
   1   5   8      605.13      591.65     16.13 o 
   2   5   8       34.06       28.35      2.52 o 
   3   5   8        1.69        1.15      2.16 o 
   4   5   8      352.12      337.67     12.73 o 
   5   5   8      117.95      120.20      9.35 o 
   6   5   8       27.35       25.07      4.48 o 
  -7   6   8       26.00       21.55      5.25 o 
  -6   6   8       28.92       21.06      4.40 o 
  -5   6   8       30.23       21.16      4.06 o 
  -4   6   8        6.48        5.40      2.96 o 
  -3   6   8       56.65       60.18      3.85 o 
  -2   6   8      176.46      164.34      5.40 o 
  -1   6   8       20.17       21.62      1.87 o 
   0   6   8        0.17       -0.75      1.25 o 
   1   6   8      196.38      196.06     12.23 o 
   2   6   8       13.21       10.49      2.13 o 
   3   6   8        6.48        2.96      2.33 o 
   4   6   8        7.28       -0.96      2.49 o 
   5   6   8       91.53       94.58      7.71 o 
   6   6   8       10.70        5.64      3.98 o 
  -7   7   8       39.44       42.74      5.89 o 
  -6   7   8      127.74      140.49     17.05 o 
  -5   7   8       38.26       36.59      4.76 o 
  -4   7   8      450.67      441.39     17.02 o 
  -3   7   8      714.82      701.48     21.52 o 
  -2   7   8      165.42      156.43      5.25 o 
  -1   7   8      242.96      243.73      7.36 o 
   0   7   8      166.99      146.83      4.96 o 
   1   7   8      275.81      278.92     18.04 o 
   2   7   8        6.30        4.87      2.03 o 
   3   7   8       82.61       81.36      5.23 o 
   4   7   8      218.36      240.93      9.99 o 
   5   7   8       23.27       11.81      3.40 o 
   6   7   8        0.01       -4.75      3.75 o 
  -7   8   8      100.44      132.59      9.24 o 
  -6   8   8        9.68        3.13      3.97 o 
  -5   8   8      444.99      466.72     18.35 o 
  -4   8   8      180.59      173.08      8.76 o 
  -3   8   8      316.24      314.62     10.62 o 
  -2   8   8     1199.14     1266.27     32.91 o 
  -1   8   8        4.69        5.12      1.57 o 
   0   8   8      462.48      443.87     12.37 o 
   1   8   8      211.99      191.11      6.94 o 
   2   8   8       11.65        4.94      1.97 o 
   3   8   8      119.70       98.55      5.90 o 
   4   8   8        3.40        1.43      2.62 o 
   5   8   8       23.58       17.74      3.89 o 
   6   8   8       25.19       28.19      4.83 o 
  -7   9   8       35.88       27.90      5.79 o 
  -6   9   8       26.19       29.77      4.98 o 
  -5   9   8       39.25       21.84      4.28 o 
  -4   9   8       51.43       47.90      5.50 o 
  -3   9   8      215.15      210.17      7.83 o 
  -2   9   8      256.91      260.00      7.92 o 
  -1   9   8      270.09      258.22      7.79 o 
   0   9   8     1045.50     1007.53     26.49 o 
   1   9   8       76.54       57.40      3.74 o 
   2   9   8       15.07       13.07      2.38 o 
   3   9   8       78.10       65.07      4.60 o 
   4   9   8       18.37       21.91      3.76 o 
   5   9   8        0.32       -0.40      3.41 o 
   6   9   8        2.00       -3.50      3.91 o 
  -6  10   8       73.15       77.76      6.78 o 
  -5  10   8      162.13      173.41      9.35 o 
  -4  10   8       43.46       57.81      4.99 o 
  -3  10   8       46.85       28.09      3.05 o 
  -2  10   8        0.67        5.58      1.78 o 
  -1  10   8       41.55       33.34      2.47 o 
   0  10   8       19.02        4.95      1.75 o 
   1  10   8       42.94       25.76      2.62 o 
   2  10   8       27.79       35.07      3.06 o 
   3  10   8       60.27       51.59      4.21 o 
   4  10   8        2.21        2.11      2.97 o 
   5  10   8       39.19       46.69      5.77 o 
   6  10   8        1.62        0.56      5.17 o 
  -6  11   8       91.40      115.03      8.19 o 
  -5  11   8       70.21       61.59      8.85 o 
  -4  11   8      100.98       84.80      6.44 o 
  -3  11   8      154.01      167.06      6.91 o 
  -2  11   8        0.21        1.75      1.85 o 
  -1  11   8     1936.88     1972.04     51.06 o 
   0  11   8       94.55       83.51     10.91 o 
   1  11   8        6.67        9.62      2.47 o 
   2  11   8      616.71      563.98     22.87 o 
   3  11   8       47.04       41.99      4.42 o 
   4  11   8       18.50       15.96      4.45 o 
   5  11   8        2.61        0.69      4.01 o 
  -6  12   8      277.53      326.25     26.08 o 
  -5  12   8       10.94       -0.10      4.38 o 
  -4  12   8      674.34      619.76     66.83 o 
  -3  12   8        9.65        7.96      3.04 o 
  -2  12   8      157.43      160.03      6.71 o 
  -1  12   8      225.89      229.78      8.07 o 
   0  12   8       21.14        9.24      2.42 o 
   1  12   8      325.51      296.50     15.76 o 
   2  12   8      211.65      216.60      8.88 o 
   3  12   8      387.70      376.55     18.70 o 
   4  12   8       10.96        7.67      3.64 o 
   5  12   8       26.97       29.02      6.95 o 
  -6  13   8        0.99        0.17      5.35 o 
  -5  13   8        2.12        3.85      4.64 o 
  -4  13   8      105.17       93.92      7.68 o 
  -3  13   8      166.68      130.65      7.00 o 
  -2  13   8        0.39        0.12      2.00 o 
  -1  13   8      537.20      540.05     16.45 o 
   0  13   8      464.67      439.07     15.06 o 
   1  13   8        9.57       10.93      2.81 o 
   2  13   8       86.88       63.14      4.52 o 
   3  13   8       46.65       40.01      4.43 o 
   4  13   8       65.39       63.25      6.10 o 
   5  13   8        0.04       -3.20      4.33 o 
  -6  14   8       27.20       34.70      6.67 o 
  -5  14   8       72.43       72.07      7.59 o 
  -4  14   8      448.10      450.56     20.65 o 
  -3  14   8       42.40       36.52      4.22 o 
  -2  14   8      256.32      283.97     11.44 o 
  -1  14   8      185.85      183.05      7.75 o 
   0  14   8      702.71      750.26     24.44 o 
   1  14   8       76.18       58.30      4.34 o 
   2  14   8        0.49       -0.71      2.77 o 
   3  14   8      466.29      507.25     17.98 o 
   4  14   8       20.51       16.89      4.38 o 
   5  14   8        8.55        5.56      4.82 o 
  -6  15   8       53.22       57.37     10.57 o 
  -5  15   8       74.81       58.76      9.48 o 
  -4  15   8      115.31      124.00     10.28 o 
  -3  15   8       61.69       57.80      4.91 o 
  -2  15   8        1.88        0.34      2.22 o 
  -1  15   8      209.27      224.15      8.15 o 
   0  15   8       65.55       65.64      4.25 o 
   1  15   8       99.12      100.74      6.61 o 
   2  15   8       97.97       81.14      5.72 o 
   3  15   8        3.89       -0.56      2.99 o 
   4  15   8       61.49       57.42      6.08 o 
   5  15   8       37.94       42.83      6.26 o 
  -5  16   8      108.90      100.39     11.17 o 
  -4  16   8       25.01       28.34      7.06 o 
  -3  16   8      132.03      130.89      8.32 o 
  -2  16   8      815.92      917.80     56.38 o 
  -1  16   8       99.48       96.41      5.02 o 
   0  16   8        5.87        5.15      2.62 o 
   1  16   8      783.91      854.82     31.63 o 
   2  16   8      392.76      459.77     16.43 o 
   3  16   8        2.87        0.88      3.02 o 
   4  16   8       23.21       23.09      5.12 o 
  -5  17   8       29.44       21.84      7.56 o 
  -4  17   8        3.72        0.79      5.89 o 
  -3  17   8       70.81       72.83      6.69 o 
  -2  17   8        1.81        1.76      3.74 o 
  -1  17   8        0.05        0.37      3.15 o 
   0  17   8       21.08       12.85      2.81 o 
   1  17   8        4.33        3.68      3.12 o 
   2  17   8       11.94        9.55      3.35 o 
   3  17   8        2.71       -0.53      3.39 o 
   4  17   8       70.31       80.39      8.21 o 
  -5  18   8      199.64      230.81     17.40 o 
  -4  18   8        0.28        6.90      6.22 o 
  -3  18   8       20.27       12.96      5.05 o 
  -2  18   8      486.53      556.40     23.36 o 
  -1  18   8        8.47       15.50      3.33 o 
   0  18   8       24.20       24.42      3.86 o 
   1  18   8      383.13      381.38     16.25 o 
   2  18   8       36.94       32.11      6.58 o 
   3  18   8       19.95       16.39      4.47 o 
   4  18   8      157.10      185.21     12.80 o 
  -4  19   8        7.12        9.52      6.73 o 
  -3  19   8      213.93      228.59     12.60 o 
  -2  19   8       18.89       20.94      5.48 o 
  -1  19   8      110.58      118.51     14.62 o 
   0  19   8      153.12      152.47      8.84 o 
   1  19   8       30.71       29.72      4.90 o 
   2  19   8        4.50        0.66      4.65 o 
   3  19   8        0.70       -6.38      4.28 o 
  -4  20   8       50.56       61.19      9.53 o 
  -3  20   8       70.06       58.07      9.42 o 
  -2  20   8        8.67        8.54      7.52 o 
  -1  20   8        4.12       -0.55      3.89 o 
   0  20   8      135.05      150.99     10.30 o 
   1  20   8       19.15       21.67      4.69 o 
   2  20   8        0.01       -4.19      4.16 o 
   3  20   8      119.17      113.58      8.46 o 
  -3  21   8        3.68        5.58      5.24 o 
  -2  21   8        0.00       -1.76      4.73 o 
  -1  21   8      139.21      150.76     10.60 o 
   0  21   8        1.11       -5.16      3.94 o 
   1  21   8        3.27       -1.10      4.16 o 
   2  21   8       56.26       45.70      5.95 o 
  -2  22   8       29.86       34.88      6.21 o 
  -1  22   8       26.16       20.57      4.49 o 
   0  22   8       14.10        8.48      4.68 o 
   1  22   8       16.04       15.39      5.01 o 
   2  22   8       20.01       18.65      5.72 o 
  -1  23   8      108.49      120.29      7.62 o 
   0  23   8        2.67        6.42      5.05 o 
   1  23   8       23.39       12.58      6.91 o 
  -7   1   9       67.14       60.71      7.98 o 
  -6   1   9        0.01       -0.62      3.76 o 
  -5   1   9      399.30      395.34     16.14 o 
  -4   1   9      142.65      137.57      7.55 o 
  -3   1   9      106.29      104.96      6.84 o 
  -2   1   9      705.79      736.63     19.64 o 
  -1   1   9      146.55      135.03      4.61 o 
   0   1   9      419.16      477.28     13.12 o 
   1   1   9       93.38       90.31      4.38 o 
   2   1   9      352.45      356.04     12.79 o 
   3   1   9      900.85      893.61     29.27 o 
   4   1   9       23.61       26.93      3.54 o 
   5   1   9      145.27      132.83      7.78 o 
   6   1   9      101.20       91.56      6.90 o 
  -7   2   9       11.99       10.88      5.06 o 
  -6   2   9        9.54       14.30      4.09 o 
  -5   2   9      591.23      548.25     21.02 o 
  -4   2   9      619.08      634.87     23.40 o 
  -3   2   9        1.26       -0.36      2.54 o 
  -2   2   9      136.58      128.82      4.58 o 
  -1   2   9     1036.05     1048.11     27.42 o 
   0   2   9        8.20       16.09      1.79 o 
   1   2   9        9.43        9.05      2.81 o 
   2   2   9      205.76      201.77      8.17 o 
   3   2   9        0.03       -0.42      2.35 o 
   4   2   9        0.17       -0.03      2.64 o 
   5   2   9        4.98       10.44      3.55 o 
   6   2   9      147.42      130.92      8.45 o 
  -7   3   9       43.81       55.08      6.52 o 
  -6   3   9       21.18       15.82      4.41 o 
  -5   3   9      285.13      255.06     11.55 o 
  -4   3   9      304.30      307.07     12.77 o 
  -3   3   9       52.12       50.13      4.34 o 
  -2   3   9       84.60       81.20      3.44 o 
  -1   3   9       11.80        7.18      1.52 o 
   0   3   9       18.63       23.59      2.46 o 
   1   3   9      396.65      400.49     12.39 o 
   2   3   9      100.32       83.48      5.90 o 
   3   3   9       11.91        6.06      2.46 o 
   4   3   9       36.12       30.39      3.87 o 
   5   3   9       76.44       76.95      5.79 o 
   6   3   9        9.41        9.33      4.22 o 
  -7   4   9      160.23      167.84     14.35 o 
  -6   4   9       57.81       72.23      6.47 o 
  -5   4   9      612.04      625.78     23.51 o 
  -4   4   9      147.33      155.88      8.24 o 
  -3   4   9       58.86       58.47      6.57 o 
  -2   4   9      431.20      427.98     12.01 o 
  -1   4   9      423.02      403.62     11.40 o 
   0   4   9      577.37      527.19     14.47 o 
   1   4   9       48.96       40.99      2.94 o 
   2   4   9      896.24      916.69     33.03 o 
   3   4   9      267.78      262.77     13.08 o 
   4   4   9       22.28       25.18      3.61 o 
   5   4   9      129.78      140.65      7.65 o 
   6   4   9       51.15       54.52      5.97 o 
  -7   5   9       29.79       22.14      5.26 o 
  -6   5   9      234.27      268.33     12.75 o 
  -5   5   9      140.09      121.02      7.34 o 
  -4   5   9      126.82      118.28      7.03 o 
  -3   5   9      138.55      148.04      7.60 o 
  -2   5   9      252.76      217.85      6.78 o 
  -1   5   9       68.60       49.41      3.29 o 
   0   5   9       95.95       94.78      4.64 o 
   1   5   9      495.43      488.43     26.29 o 
   2   5   9      127.03      102.91      9.19 o 
   3   5   9       16.80       10.37      3.69 o 
   4   5   9        0.00        1.82      2.99 o 
   5   5   9        0.31        4.59      3.82 o 
   6   5   9        3.25       -7.73      4.05 o 
  -7   6   9      266.53      285.95     17.97 o 
  -6   6   9      160.39      154.90      9.28 o 
  -5   6   9      334.70      326.41     13.82 o 
  -4   6   9        0.05       -0.50      2.77 o 
  -3   6   9      652.00      636.09     23.11 o 
  -2   6   9     1265.18     1349.19     35.01 o 
  -1   6   9       52.45       41.54      2.55 o 
   0   6   9     1644.51     1782.53     46.00 o 
   1   6   9     1471.04     1552.55     48.00 o 
   2   6   9      327.56      281.95     17.40 o 
   3   6   9      162.72      156.96      7.44 o 
   4   6   9      868.61      962.34     38.97 o 
   5   6   9       51.23       45.65      4.91 o 
   6   6   9        7.85        3.44      4.16 o 
  -7   7   9       78.42       76.61      7.59 o 
  -6   7   9        2.82       -2.82      3.99 o 
  -5   7   9       17.96       20.24      4.05 o 
  -4   7   9       25.62       20.02      3.71 o 
  -3   7   9      205.19      177.61      8.35 o 
  -2   7   9       18.94        8.93      1.88 o 
  -1   7   9       17.04        4.24      1.73 o 
   0   7   9     1629.61     1717.62     44.51 o 
   1   7   9       31.55       46.30      3.55 o 
   2   7   9       54.05       56.55      3.58 o 
   3   7   9      183.24      166.46      7.77 o 
   4   7   9       85.67       89.86      6.71 o 
   5   7   9      118.01      135.31      7.72 o 
   6   7   9        0.85       -2.80      4.18 o 
  -7   8   9      138.47      159.33     15.69 o 
  -6   8   9       80.00       71.74      6.62 o 
  -5   8   9      209.48      205.36     10.37 o 
  -4   8   9       21.82       21.08      3.76 o 
  -3   8   9      622.96      562.84     20.72 o 
  -2   8   9      862.09      862.35     23.04 o 
  -1   8   9        1.36        1.23      1.63 o 
   0   8   9     1874.85     1964.25     50.64 o 
   1   8   9      323.71      289.47      9.72 o 
   2   8   9      604.91      569.96     17.47 o 
   3   8   9      391.26      379.13     13.99 o 
   4   8   9      342.37      333.98     15.29 o 
   5   8   9      213.44      227.48     10.46 o 
   6   8   9       23.13       19.88      4.97 o 
  -6   9   9        5.03        4.68      4.28 o 
  -5   9   9      292.41      291.81     12.89 o 
  -4   9   9       34.54       30.49      4.15 o 
  -3   9   9        0.02       -2.03      2.59 o 
  -2   9   9      121.84      128.91      7.68 o 
  -1   9   9       13.28       14.13      2.25 o 
   0   9   9       65.23       69.97      3.48 o 
   1   9   9        2.40        2.87      1.98 o 
   2   9   9       18.64       11.17      2.42 o 
   3   9   9       25.88       22.57      3.49 o 
   4   9   9        0.26        2.50      3.19 o 
   5   9   9       70.48       62.88      5.42 o 
  -6  10   9       13.35       15.22      4.65 o 
  -5  10   9      333.82      341.44     14.46 o 
  -4  10   9      446.33      447.45     17.54 o 
  -3  10   9       66.23       56.09      3.90 o 
  -2  10   9       47.94       35.07      3.05 o 
  -1  10   9     1140.73     1173.72     30.93 o 
   0  10   9       54.47       59.86      3.10 o 
   1  10   9       35.73       27.76      2.76 o 
   2  10   9     1040.23     1098.11     34.40 o 
   3  10   9      142.76      145.55      7.39 o 
   4  10   9       53.25       45.65      5.10 o 
   5  10   9       72.39       62.14      6.87 o 
  -6  11   9        1.52       -0.62      4.83 o 
  -5  11   9       34.70       33.57      4.82 o 
  -4  11   9      434.53      457.04     17.83 o 
  -3  11   9        0.63       -3.04      2.34 o 
  -2  11   9       19.97       26.81      2.96 o 
  -1  11   9     1057.61     1180.13     31.18 o 
   0  11   9        4.98       -0.08      2.47 o 
   1  11   9      116.15       91.76      5.19 o 
   2  11   9       84.04       75.40      6.17 o 
   3  11   9       25.51       34.55      8.83 o 
   4  11   9       12.69       10.89      5.20 o 
   5  11   9       32.21       32.06      6.02 o 
  -6  12   9        0.59        3.18      5.90 o 
  -5  12   9      108.68      106.04      8.66 o 
  -4  12   9       42.15       49.72      5.99 o 
  -3  12   9        2.29       -3.86      2.83 o 
  -2  12   9        8.04        9.34      2.90 o 
  -1  12   9       56.24       57.68      3.72 o 
   0  12   9       56.99       43.62      3.37 o 
   1  12   9       16.49       16.44      3.03 o 
   2  12   9       13.59       11.81      2.98 o 
   3  12   9        4.83       -2.05      3.26 o 
   4  12   9       21.27       13.30      4.10 o 
   5  12   9       45.39       33.29      5.48 o 
  -6  13   9        3.20        1.64      5.72 o 
  -5  13   9        7.50       -1.22      4.64 o 
  -4  13   9      291.14      271.86     14.21 o 
  -3  13   9       18.55       15.53      3.50 o 
  -2  13   9        6.62        2.50      2.63 o 
  -1  13   9       19.27       22.11      2.65 o 
   0  13   9       64.34       79.32      7.63 o 
   1  13   9        0.46       -0.87      2.37 o 
   2  13   9      131.15       95.98      5.13 o 
   3  13   9      334.21      384.65     29.92 o 
   4  13   9       22.14       14.99      4.30 o 
   5  13   9        7.29        8.73      4.78 o 
  -5  14   9       37.09       52.02      7.04 o 
  -4  14   9      100.71       92.83      7.87 o 
  -3  14   9       74.99       82.22      6.97 o 
  -2  14   9        0.28       -2.94      2.95 o 
  -1  14   9      757.53      825.83     27.00 o 
   0  14   9       56.14       43.80      4.86 o 
   1  14   9      129.31      119.91      6.38 o 
   2  14   9      268.57      271.13     10.89 o 
   3  14   9        5.32        1.22      3.03 o 
   4  14   9      147.15      149.84      9.34 o 
   5  14   9       13.45       14.73      8.40 o 
  -5  15   9       35.16       35.46      6.43 o 
  -4  15   9       18.16       27.70      5.37 o 
  -3  15   9        9.09        6.33      3.47 o 
  -2  15   9        0.02       -2.21      2.87 o 
  -1  15   9       46.68       37.86      3.46 o 
   0  15   9      215.94      203.62      9.87 o 
   1  15   9       20.45       19.08      3.39 o 
   2  15   9       23.44       17.23      3.58 o 
   3  15   9       36.11       31.35      7.61 o 
   4  15   9        2.76        4.55      4.51 o 
  -5  16   9       17.63       13.81      7.39 o 
  -4  16   9       24.81       35.66      8.41 o 
  -3  16   9        0.18       -5.91      3.41 o 
  -2  16   9      111.93      119.64      6.94 o 
  -1  16   9      304.76      343.26     11.57 o 
   0  16   9       41.23       32.15      4.02 o 
   1  16   9        8.80        2.89      3.11 o 
   2  16   9      185.87      196.31      9.10 o 
   3  16   9       26.99       25.97      4.68 o 
   4  16   9       10.41       11.59      4.91 o 
  -5  17   9      113.53       99.61     11.50 o 
  -4  17   9       42.92       30.09      7.67 o 
  -3  17   9        0.32        6.20      5.77 o 
  -2  17   9      280.53      279.52     13.42 o 
  -1  17   9        0.47        0.87      2.83 o 
   0  17   9      202.99      201.62     10.54 o 
   1  17   9      247.24      236.89     15.05 o 
   2  17   9       25.57       29.81      4.10 o 
   3  17   9      113.39      120.48      8.48 o 
   4  17   9        1.95       -0.59      5.83 o 
  -4  18   9        9.70        2.09      6.57 o 
  -3  18   9      320.39      386.10     19.83 o 
  -2  18   9      105.06      124.02      8.59 o 
  -1  18   9       21.36       16.30      3.57 o 
   0  18   9      409.85      435.61     17.95 o 
   1  18   9       66.95       57.44      8.28 o 
   2  18   9        2.97       13.30      4.44 o 
   3  18   9        0.44        4.97      5.24 o 
  -4  19   9        0.25        6.47      7.06 o 
  -3  19   9       64.28       76.60      7.36 o 
  -2  19   9       69.58       84.01      7.44 o 
  -1  19   9        2.58       -2.10      4.03 o 
   0  19   9        2.50        1.63      4.87 o 
   1  19   9       19.52       11.44      4.31 o 
   2  19   9       11.87        4.69      4.64 o 
   3  19   9       25.01       12.96      6.02 o 
  -3  20   9      147.92      181.37     14.86 o 
  -2  20   9       60.74       51.46      6.65 o 
  -1  20   9        4.66        9.90      3.92 o 
   0  20   9      262.38      276.85     13.16 o 
   1  20   9        3.20        2.80      5.58 o 
   2  20   9       14.91       20.24      5.19 o 
  -3  21   9        2.36        0.56      7.75 o 
  -2  21   9       39.52       41.90      6.26 o 
  -1  21   9      103.17      123.19      9.23 o 
   0  21   9       66.34       75.98     14.64 o 
   1  21   9        5.80        7.72      4.91 o 
   2  21   9       47.67       59.12      6.67 o 
  -2  22   9        1.24        3.62      5.62 o 
  -1  22   9      136.73      173.96     13.95 o 
   0  22   9       60.12       62.42      6.94 o 
   1  22   9        9.49       16.82      5.33 o 
  -7   0  10      131.40      134.72     13.47 o 
  -6   0  10        8.10        6.00      9.53 o 
  -5   0  10      327.33      324.50     19.71 o 
  -4   0  10      374.52      360.26     20.69 o 
  -3   0  10        6.40        4.26      3.77 o 
  -2   0  10     2057.12     2047.73     74.50 o 
  -1   0  10       32.81       34.94      5.56 o 
   0   0  10       30.61       14.21      2.49 o 
   1   0  10       83.96       75.34     20.68 o 
   2   0  10      963.74      969.71     44.29 o 
   3   0  10       76.74       71.26      7.03 o 
   4   0  10      154.14      138.82     10.61 o 
   5   0  10      732.27      832.74     40.05 o 
   6   0  10        1.64       -8.06      6.97 o 
  -7   1  10        1.74       -0.70      4.92 o 
  -6   1  10        2.91       -1.47      3.83 o 
  -5   1  10      369.67      389.37     18.42 o 
  -4   1  10        6.25        1.32      2.91 o 
  -3   1  10      299.39      265.88     11.14 o 
  -2   1  10      423.95      394.77     11.23 o 
  -1   1  10      151.04      143.59      5.06 o 
   0   1  10       44.39       34.25      2.39 o 
   1   1  10       25.05       24.45      4.09 o 
   2   1  10      412.11      363.24     28.77 o 
   3   1  10       96.47       81.25      5.63 o 
   4   1  10       49.97       43.01      4.44 o 
   5   1  10        5.83        4.40      3.72 o 
   6   1  10       20.57       25.08      4.84 o 
  -7   2  10        0.75        6.80      4.85 o 
  -6   2  10       48.38       44.94      5.49 o 
  -5   2  10       73.76       87.14      6.61 o 
  -4   2  10        1.86        3.76      3.13 o 
  -3   2  10      218.22      190.39      8.65 o 
  -2   2  10        5.85        3.55      1.69 o 
  -1   2  10      106.16      105.10      4.25 o 
   0   2  10        0.02       -2.94      1.47 o 
   1   2  10      324.43      309.27     20.46 o 
   2   2  10       88.77       76.64      4.77 o 
   3   2  10       14.16        9.76      2.92 o 
   4   2  10       27.11       23.93      3.51 o 
   5   2  10      145.16      157.15      9.99 o 
   6   2  10       23.53       20.84      5.00 o 
  -7   3  10        6.85        4.51      4.92 o 
  -6   3  10       23.67       22.30      4.87 o 
  -5   3  10      116.53      118.52      7.54 o 
  -4   3  10      986.18      961.66     34.14 o 
  -3   3  10       57.12       54.36      4.59 o 
  -2   3  10      114.66      111.22      5.13 o 
  -1   3  10     1350.65     1423.69     36.96 o 
   0   3  10       16.90       19.14      2.08 o 
   1   3  10        0.60       -1.49      2.26 o 
   2   3  10      610.46      589.61     24.07 o 
   3   3  10      113.89      107.00      6.11 o 
   4   3  10       35.65       33.47      4.05 o 
   5   3  10       17.59       15.94      3.86 o 
   6   3  10       30.60       22.82      4.92 o 
  -7   4  10      181.59      204.65     11.75 o 
  -6   4  10        1.80        2.69      4.06 o 
  -5   4  10       67.68       47.18      5.04 o 
  -4   4  10      797.03      719.73     26.24 o 
  -3   4  10       57.56       50.46      4.47 o 
  -2   4  10      265.06      248.04      8.72 o 
  -1   4  10      221.69      197.78      6.37 o 
   0   4  10      957.56      979.87     24.22 o 
   1   4  10      586.32      579.08     19.11 o 
   2   4  10       89.04       79.41      7.04 o 
   3   4  10      933.87      952.81     39.64 o 
   4   4  10       49.94       35.47      4.14 o 
   5   4  10        5.27        5.26      3.54 o 
   6   4  10       44.76       50.13      6.04 o 
  -7   5  10      118.21      106.24      8.55 o 
  -6   5  10      224.98      253.00     12.71 o 
  -5   5  10      206.68      223.46     10.97 o 
  -4   5  10      479.61      439.57     19.72 o 
  -3   5  10       63.13       47.61      4.39 o 
  -2   5  10     1997.65     1978.09     57.09 o 
  -1   5  10        0.10        0.91      1.72 o 
   0   5  10      336.88      342.95     10.02 o 
   1   5  10       52.97       42.39      3.16 o 
   2   5  10       19.33       13.06      2.61 o 
   3   5  10      117.85      112.13      7.51 o 
   4   5  10        6.87        4.02      3.15 o 
   5   5  10       44.58       42.12      5.04 o 
  -6   6  10        0.23       -2.60      3.86 o 
  -5   6  10        0.25        1.63      3.54 o 
  -4   6  10      249.70      230.86     10.56 o 
  -3   6  10      101.56       86.84      5.72 o 
  -2   6  10       77.13       64.99      4.23 o 
  -1   6  10      477.07      469.94     14.89 o 
   0   6  10        1.25       -0.18      1.68 o 
   1   6  10        0.12       -2.19      2.01 o 
   2   6  10        0.44       -0.12      2.40 o 
   3   6  10       10.85        3.45      2.69 o 
   4   6  10       39.00       42.54      5.17 o 
   5   6  10       14.70       10.23      4.13 o 
  -6   7  10      529.56      645.47     25.02 o 
  -5   7  10       58.04       55.58      5.46 o 
  -4   7  10      296.86      323.44     13.53 o 
  -3   7  10      365.32      397.34     15.56 o 
  -2   7  10      546.29      536.96     16.98 o 
  -1   7  10      435.85      446.79     12.63 o 
   0   7  10      861.37      867.30     25.28 o 
   1   7  10       41.57       24.85      3.79 o 
   2   7  10      265.56      228.32      9.26 o 
   3   7  10       83.74       73.65      5.14 o 
   4   7  10      186.47      189.23     14.08 o 
   5   7  10       54.84       68.74      8.12 o 
  -6   8  10       29.68       46.84      5.80 o 
  -5   8  10       86.54       71.42      6.08 o 
  -4   8  10       60.33       53.95      5.10 o 
  -3   8  10        6.76       -0.24      2.68 o 
  -2   8  10       25.31       13.98      2.51 o 
  -1   8  10      320.11      290.34     10.77 o 
   0   8  10       92.91       85.27      5.37 o 
   1   8  10       13.11        6.75      2.30 o 
   2   8  10       61.27       51.26      6.28 o 
   3   8  10      168.83      147.82      7.58 o 
   4   8  10        8.86        6.61      3.31 o 
   5   8  10        1.23        4.81      3.82 o 
  -6   9  10       96.30       89.05      7.78 o 
  -5   9  10       69.26       68.23      5.97 o 
  -4   9  10      822.54      842.25     30.31 o 
  -3   9  10       34.26       14.31      3.27 o 
  -2   9  10      231.16      247.56      8.99 o 
  -1   9  10      188.08      185.65      6.29 o 
   0   9  10        5.96        1.02      2.08 o 
   1   9  10       53.55       56.34      4.57 o 
   2   9  10      171.14      174.68     12.14 o 
   3   9  10       33.33       27.19      3.80 o 
   4   9  10        0.02       -0.14      3.86 o 
   5   9  10       98.80      100.29     17.29 o 
  -6  10  10        6.22        4.24      4.83 o 
  -5  10  10       82.68       68.89      6.02 o 
  -4  10  10       47.62       38.40      4.65 o 
  -3  10  10       11.16        4.17      3.01 o 
  -2  10  10        5.12        5.01      2.29 o 
  -1  10  10      144.30      144.36      7.78 o 
   0  10  10       37.24       23.99      2.57 o 
   1  10  10       14.16       14.99      2.55 o 
   2  10  10        7.94        8.36      3.29 o 
   3  10  10       72.05       64.05      5.82 o 
   4  10  10        1.25       -0.44      3.68 o 
   5  10  10        0.02        1.38      4.28 o 
  -6  11  10        7.39        5.62      5.72 o 
  -5  11  10      103.20      103.56      8.74 o 
  -4  11  10      432.69      481.43     21.81 o 
  -3  11  10        0.78       -3.33      3.96 o 
  -2  11  10       38.61       30.23      3.68 o 
  -1  11  10      363.02      401.59     12.72 o 
   0  11  10      126.38      111.12     10.78 o 
   1  11  10        1.59       -0.12      2.60 o 
   2  11  10      191.65      186.55     12.21 o 
   3  11  10       76.32       63.47      5.98 o 
   4  11  10        0.83        0.11      3.81 o 
   5  11  10       85.54       96.94     17.04 o 
  -6  12  10       39.03       30.52      6.61 o 
  -5  12  10      229.37      225.41     13.49 o 
  -4  12  10      136.45      146.87     10.01 o 
  -3  12  10       20.46       20.71      4.64 o 
  -2  12  10      573.93      558.34     19.84 o 
  -1  12  10       45.38       24.98      2.93 o 
   0  12  10       12.10        7.44      2.67 o 
   1  12  10      238.75      253.10      8.99 o 
   2  12  10       87.68       98.56      9.73 o 
   3  12  10       10.61        6.38      3.68 o 
   4  12  10       14.95       18.72      4.78 o 
   5  12  10       92.59       93.49     10.97 o 
  -5  13  10        2.15        0.20      4.89 o 
  -4  13  10       10.32       -0.32      4.34 o 
  -3  13  10       70.07       66.86      6.61 o 
  -2  13  10      326.79      310.51     12.34 o 
  -1  13  10        2.19        4.05      2.49 o 
   0  13  10       27.85       23.02      3.42 o 
   1  13  10      181.40      159.46     13.52 o 
   2  13  10        0.78        3.77      3.55 o 
   3  13  10        0.02        0.23      3.59 o 
   4  13  10       53.32       43.96      5.76 o 
  -5  14  10      136.49      132.08     10.27 o 
  -4  14  10        0.61       -3.62      4.28 o 
  -3  14  10        2.29        4.20      4.20 o 
  -2  14  10       82.71       86.15      8.40 o 
  -1  14  10       15.76        8.96      2.58 o 
   0  14  10        9.20        5.69      2.94 o 
   1  14  10       71.92       66.67      5.01 o 
   2  14  10       29.86       33.07      4.13 o 
   3  14  10       29.01       25.40      4.68 o 
   4  14  10       96.07      101.93      8.27 o 
  -5  15  10        9.02        2.95      5.50 o 
  -4  15  10       24.05       39.09      6.26 o 
  -3  15  10      286.75      248.59     25.96 o 
  -2  15  10        6.58        2.54      3.18 o 
  -1  15  10      320.01      344.00     13.51 o 
   0  15  10       67.11       57.71      7.94 o 
   1  15  10      117.10      121.66      6.78 o 
   2  15  10       61.19       54.46      6.84 o 
   3  15  10       14.53       13.79      4.52 o 
   4  15  10      128.89      119.54      9.12 o 
  -5  16  10        6.01       10.83      7.06 o 
  -4  16  10      110.78      102.15      8.94 o 
  -3  16  10       55.24       50.65      6.39 o 
  -2  16  10       22.62       26.37      4.20 o 
  -1  16  10        1.63        3.55      2.73 o 
   0  16  10      396.69      425.86     17.39 o 
   1  16  10       11.17       13.84      3.51 o 
   2  16  10        2.71        2.88      3.47 o 
   3  16  10      231.89      273.39     13.84 o 
  -4  17  10        3.94        3.94      6.55 o 
  -3  17  10       53.89       55.79      8.52 o 
  -2  17  10      131.72      143.76      9.23 o 
  -1  17  10      104.14      101.12      6.44 o 
   0  17  10      154.46      144.43     11.87 o 
   1  17  10       56.04       53.05      6.24 o 
   2  17  10       19.58       15.23      4.63 o 
   3  17  10        1.64       -0.81      4.19 o 
  -4  18  10       71.04       60.42      9.53 o 
  -3  18  10        3.66       -0.91      6.40 o 
  -2  18  10       17.20       23.07      5.22 o 
  -1  18  10       88.44       68.45      8.26 o 
   0  18  10       84.36       68.79      6.31 o 
   1  18  10       32.00       34.07      6.94 o 
   2  18  10        3.21       -2.57      3.88 o 
   3  18  10      111.21      109.21      9.98 o 
  -3  19  10      107.24      122.05     15.80 o 
  -2  19  10      178.88      201.41     24.15 o 
  -1  19  10       38.06       30.64      7.14 o 
   0  19  10      322.11      348.70     15.45 o 
   1  19  10      181.57      192.28     10.96 o 
   2  19  10        0.02       -4.61      4.56 o 
  -3  20  10       17.34       15.40      7.86 o 
  -2  20  10      114.75      136.27     15.96 o 
  -1  20  10        6.12        3.33      6.14 o 
   0  20  10        0.08       -0.05      4.72 o 
   1  20  10       16.89        6.87      4.65 o 
   2  20  10       24.13       29.59      5.79 o 
  -2  21  10       15.00       15.32      5.81 o 
  -1  21  10        8.57       18.44     16.50 o 
   0  21  10      228.09      248.81     12.88 o 
   1  21  10       71.92       78.71      7.21 o 
  -6   1  11      124.38      116.78      8.35 o 
  -5   1  11      770.09      756.33     28.10 o 
  -4   1  11       38.87       26.73      3.89 o 
  -3   1  11      145.19      127.49      7.12 o 
  -2   1  11      819.54      807.39     28.61 o 
  -1   1  11      216.45      190.02      6.25 o 
   0   1  11      131.81      120.45      4.65 o 
   1   1  11      295.78      306.95     11.68 o 
   2   1  11      685.60      705.75     24.95 o 
   3   1  11      102.85      103.21      6.19 o 
   4   1  11       27.59       24.87      3.85 o 
   5   1  11      213.93      220.84     10.57 o 
  -6   2  11      107.34      108.91      7.93 o 
  -5   2  11       36.71       23.25      4.53 o 
  -4   2  11       53.37       56.58      5.28 o 
  -3   2  11      205.91      196.83      9.17 o 
  -2   2  11       23.90       22.26      2.76 o 
  -1   2  11      336.28      348.79     10.22 o 
   0   2  11      270.12      303.38      9.26 o 
   1   2  11      199.75      197.08      8.49 o 
   2   2  11       32.72       34.16      3.64 o 
   3   2  11        0.88       -1.48      2.84 o 
   4   2  11      142.29      138.56      7.49 o 
   5   2  11       14.46        8.52      4.14 o 
  -6   3  11       39.32       36.82      5.55 o 
  -5   3  11        6.41        8.80      3.76 o 
  -4   3  11       96.86       94.16      6.55 o 
  -3   3  11      476.64      448.75     17.24 o 
  -2   3  11       30.40       22.70      2.78 o 
  -1   3  11      491.43      460.29     13.30 o 
   0   3  11     1107.57     1108.74     31.74 o 
   1   3  11      189.72      200.64      9.83 o 
   2   3  11       96.30       90.72      7.04 o 
   3   3  11      557.97      583.33     21.06 o 
   4   3  11       36.46       25.33      3.87 o 
   5   3  11       23.80       21.74      4.40 o 
  -6   4  11        2.52        2.69      4.02 o 
  -5   4  11       46.56       16.38      3.98 o 
  -4   4  11      130.66      130.67      7.60 o 
  -3   4  11      290.52      262.88     11.26 o 
  -2   4  11      264.29      232.29      9.93 o 
  -1   4  11      194.30      167.68      5.83 o 
   0   4  11      249.13      225.74      8.08 o 
   1   4  11        2.56        2.36      2.42 o 
   2   4  11      231.36      262.56     10.53 o 
   3   4  11       68.12       49.87      4.53 o 
   4   4  11        0.11       -0.02      3.17 o 
   5   4  11       16.44       15.74      4.33 o 
  -6   5  11       10.89       10.55      4.63 o 
  -5   5  11      147.35      163.06      9.16 o 
  -4   5  11      163.28      139.31      9.52 o 
  -3   5  11      105.48       73.56      5.43 o 
  -2   5  11       64.15       77.29      5.68 o 
  -1   5  11      111.40       89.06      4.00 o 
   0   5  11     1266.16     1287.26     36.76 o 
   1   5  11      129.95      130.39     12.34 o 
   2   5  11        2.52       -1.00      2.75 o 
   3   5  11      485.37      491.84     17.67 o 
   4   5  11        0.04       -0.22      3.27 o 
   5   5  11        0.04       -0.92      4.06 o 
  -6   6  11      107.86      126.11      8.64 o 
  -5   6  11       65.28       76.35      7.33 o 
  -4   6  11        5.00        7.04      3.27 o 
  -3   6  11      139.03      128.13      7.30 o 
  -2   6  11       17.12       15.28      2.55 o 
  -1   6  11      490.32      478.21     13.57 o 
   0   6  11      246.60      273.13      9.75 o 
   1   6  11       82.33       77.82      5.00 o 
   2   6  11      354.03      342.06     12.98 o 
   3   6  11      138.84      135.48      7.22 o 
   4   6  11       16.81       12.45      3.81 o 
   5   6  11        0.47        0.29      3.74 o 
  -6   7  11        1.28        1.62      4.39 o 
  -5   7  11       15.94        9.78      3.88 o 
  -4   7  11       95.80       87.95      6.74 o 
  -3   7  11        0.27       -0.35      2.79 o 
  -2   7  11        0.04       -0.27      2.15 o 
  -1   7  11       35.37       28.48      2.55 o 
   0   7  11        1.34        0.24      1.94 o 
   1   7  11        1.50        1.99      2.30 o 
   2   7  11       47.70       41.71      4.12 o 
   3   7  11       27.68       35.31      4.21 o 
   4   7  11       17.22       10.26      3.74 o 
   5   7  11       11.93        2.90      4.16 o 
  -6   8  11      118.68      130.83      8.93 o 
  -5   8  11       36.19       27.82      4.79 o 
  -4   8  11      145.44      134.16      7.99 o 
  -3   8  11       57.10       61.60      6.91 o 
  -2   8  11       76.01       76.21      4.55 o 
  -1   8  11      382.47      397.22     11.59 o 
   0   8  11      148.74      120.97     11.00 o 
   1   8  11      321.73      296.87     10.15 o 
   2   8  11       29.58       19.05      3.38 o 
   3   8  11        7.03        3.15      3.29 o 
   4   8  11        8.17        8.79      3.60 o 
   5   8  11        4.41        1.69      4.83 o 
  -6   9  11       49.95       54.12      6.30 o 
  -5   9  11        0.22        3.05      3.95 o 
  -4   9  11      291.31      258.29     11.84 o 
  -3   9  11        1.30       -0.52      2.96 o 
  -2   9  11       14.03        9.02      2.56 o 
  -1   9  11      373.71      422.07     12.31 o 
   0   9  11       61.49       61.84      4.05 o 
   1   9  11        0.41       -3.70      2.25 o 
   2   9  11       55.89       58.62      4.84 o 
   3   9  11      225.54      239.81     10.39 o 
   4   9  11       11.21       10.31      4.12 o 
   5   9  11        2.78        4.12      5.15 o 
  -6  10  11        5.57        9.40      5.89 o 
  -5  10  11       72.98       84.10      6.87 o 
  -4  10  11      214.41      221.32     10.78 o 
  -3  10  11        1.13        0.77      3.23 o 
  -2  10  11       53.66       48.52      3.85 o 
  -1  10  11      462.24      493.35     15.60 o 
   0  10  11        2.99        1.79      3.25 o 
   1  10  11       65.36       64.45      4.71 o 
   2  10  11        8.71       10.29      3.53 o 
   3  10  11       16.99       19.81      4.19 o 
   4  10  11      209.24      227.60     12.68 o 
  -5  11  11      251.04      304.30     16.18 o 
  -4  11  11        5.73        2.80      4.28 o 
  -3  11  11       55.17       66.01      8.33 o 
  -2  11  11      342.31      376.71     14.41 o 
  -1  11  11       53.31       65.14      4.03 o 
   0  11  11       24.13       19.01      3.15 o 
   1  11  11      160.16      163.35      7.86 o 
   2  11  11      335.05      331.22     25.56 o 
   3  11  11        9.05        5.00      3.86 o 
   4  11  11       96.11      107.55      8.70 o 
  -5  12  11        0.37        1.83      5.08 o 
  -4  12  11       39.41       52.84      8.73 o 
  -3  12  11       40.76       53.03      9.76 o 
  -2  12  11        1.33        5.51      3.15 o 
  -1  12  11      219.78      219.96      8.16 o 
   0  12  11       71.22       75.85      5.16 o 
   1  12  11       25.21       17.86      3.13 o 
   2  12  11       73.31       89.11      8.92 o 
   3  12  11       20.75       18.31      4.27 o 
   4  12  11       16.64       10.45      4.74 o 
  -5  13  11      382.49      441.14     21.28 o 
  -4  13  11        1.59        3.08      4.81 o 
  -3  13  11      115.62      141.51      9.74 o 
  -2  13  11      584.10      638.95     22.72 o 
  -1  13  11        0.66        0.99      2.74 o 
   0  13  11       44.68       45.64      7.58 o 
   1  13  11      496.84      546.47     24.40 o 
   2  13  11      126.00      122.73      8.14 o 
   3  13  11        0.90        3.88      4.19 o 
   4  13  11      158.00      173.10     11.99 o 
  -5  14  11        4.57       -0.87      5.53 o 
  -4  14  11       45.72       41.22      6.50 o 
  -3  14  11       90.13       92.02      7.87 o 
  -2  14  11      119.97      112.55      9.02 o 
  -1  14  11      184.84      197.30     10.64 o 
   0  14  11      151.37      169.94     18.31 o 
   1  14  11      196.94      177.65     11.07 o 
   2  14  11       67.23       69.75      6.20 o 
   3  14  11        3.49        3.65      4.42 o 
   4  14  11       48.71       41.15      6.25 o 
  -4  15  11      127.62      135.37     10.27 o 
  -3  15  11      107.96      121.94      9.21 o 
  -2  15  11       18.39       18.89      4.02 o 
  -1  15  11      163.05      166.94      9.76 o 
   0  15  11      135.39      150.36     11.05 o 
   1  15  11       26.01       22.94      3.99 o 
   2  15  11       58.11       59.39      6.26 o 
   3  15  11       23.71       26.42      8.34 o 
  -4  16  11        5.00        9.10      5.54 o 
  -3  16  11      157.89      169.77     22.49 o 
  -2  16  11        1.41        2.81      3.79 o 
  -1  16  11        0.17       -1.38      4.23 o 
   0  16  11      139.08      139.07     14.96 o 
   1  16  11       30.92       20.28      4.12 o 
   2  16  11        2.62        9.44      4.42 o 
   3  16  11        3.17        1.29      4.58 o 
  -4  17  11      436.17      528.62     36.71 o 
  -3  17  11       19.92       29.36      7.56 o 
  -2  17  11        0.80       -6.19      3.69 o 
  -1  17  11       78.18       92.01      7.78 o 
   0  17  11       83.94       88.00      6.36 o 
   1  17  11        2.56        3.96      3.82 o 
   2  17  11       55.55       54.01      7.25 o 
  -3  18  11        3.02        6.51      7.23 o 
  -2  18  11        0.84        3.54      4.83 o 
  -1  18  11      284.81      257.70     25.32 o 
   0  18  11        0.35        2.28      4.50 o 
   1  18  11       81.64       78.15      7.12 o 
   2  18  11       72.92       72.04      8.26 o 
  -3  19  11       36.13       38.32      9.03 o 
  -2  19  11       11.45       15.17      5.44 o 
  -1  19  11        0.26        0.31      5.89 o 
   0  19  11       22.02       28.26      6.77 o 
   1  19  11        0.02       -3.25      4.55 o 
  -2  20  11       17.09        4.71      6.59 o 
  -1  20  11       58.77       62.53      8.37 o 
   0  20  11        0.17       -1.37      4.58 o 
  -6   0  12      307.80      349.82     22.16 o 
  -5   0  12      485.10      482.71     34.38 o 
  -4   0  12        0.16        1.86      4.27 o 
  -3   0  12       92.68       89.87     12.78 o 
  -2   0  12     1507.89     1556.51     75.21 o 
  -1   0  12      110.50       99.70      9.59 o 
   0   0  12      110.87       86.32     13.47 o 
   1   0  12      767.64      870.11     40.86 o 
   2   0  12      643.56      656.86     31.79 o 
   3   0  12        1.02        1.82      4.23 o 
   4   0  12       59.89       56.60      8.36 o 
   5   0  12       74.27       56.19      9.53 o 
  -6   1  12       47.89       48.37      6.21 o 
  -5   1  12       58.72       53.43      6.71 o 
  -4   1  12       32.61       30.00      4.34 o 
  -3   1  12      148.15      156.66      8.34 o 
  -2   1  12      129.33      123.99      6.89 o 
  -1   1  12      152.01      148.22      5.42 o 
   0   1  12       12.94       15.63      3.03 o 
   1   1  12      142.59      147.75      8.92 o 
   2   1  12       54.25       40.13      4.05 o 
   3   1  12        0.14        5.02      4.29 o 
   4   1  12       37.54       23.57      4.24 o 
   5   1  12        6.73        2.56      4.23 o 
  -6   2  12       60.95       56.94      6.44 o 
  -5   2  12      447.12      465.73     18.93 o 
  -4   2  12       88.21       74.84      5.97 o 
  -3   2  12        0.04       -0.91      2.77 o 
  -2   2  12      754.39      784.05     28.03 o 
  -1   2  12        3.47        4.97      1.97 o 
   0   2  12      379.06      347.34     15.89 o 
   1   2  12      147.07      141.39      7.20 o 
   2   2  12      122.16      115.31     11.96 o 
   3   2  12      166.23      173.53      8.60 o 
   4   2  12       40.14       38.90      4.83 o 
   5   2  12       15.82       15.43      4.32 o 
  -6   3  12       46.00       47.51      6.03 o 
  -5   3  12       40.70       29.35      5.03 o 
  -4   3  12        7.43        6.92      3.60 o 
  -3   3  12      106.08       93.44      6.24 o 
  -2   3  12       44.72       41.84      4.35 o 
  -1   3  12      435.31      465.39     13.25 o 
   0   3  12      610.75      580.46     33.73 o 
   1   3  12       11.34        3.92      3.55 o 
   2   3  12      120.01      147.10      7.57 o 
   3   3  12       38.93       25.60      3.88 o 
   4   3  12       49.21       48.26      4.81 o 
   5   3  12       68.40       75.52      6.29 o 
  -6   4  12      155.14      182.10     10.73 o 
  -5   4  12       22.19       11.95      4.16 o 
  -4   4  12      412.51      448.57     17.77 o 
  -3   4  12       61.83       71.60      5.57 o 
  -2   4  12       78.49       60.70      4.87 o 
  -1   4  12        4.69       -0.39      1.93 o 
   0   4  12       81.73       65.57     11.94 o 
   1   4  12        3.42        2.62      2.73 o 
   2   4  12       52.17       40.66      7.44 o 
   3   4  12      255.20      253.74     10.73 o 
   4   4  12       98.36       81.23      7.58 o 
   5   4  12       15.81        7.80      4.96 o 
  -6   5  12       20.88       29.53      5.45 o 
  -5   5  12      163.76      150.85      9.52 o 
  -4   5  12       69.40       72.32      5.73 o 
  -3   5  12      126.41      119.10      7.14 o 
  -2   5  12      189.92      187.74     11.27 o 
  -1   5  12       95.92      100.64      4.43 o 
   0   5  12      150.84      159.97      7.17 o 
   1   5  12        0.41       -0.03      2.60 o 
   2   5  12      427.28      438.27     16.05 o 
   3   5  12        1.10       -5.83      2.91 o 
   4   5  12        1.63        1.30      3.37 o 
   5   5  12      131.79      149.64      8.82 o 
  -6   6  12        0.11       -2.23      4.53 o 
  -5   6  12       26.32       31.50      4.98 o 
  -4   6  12       23.99       26.49      4.28 o 
  -3   6  12       81.76       68.23      5.46 o 
  -2   6  12        5.08        0.58      2.71 o 
  -1   6  12        7.30        6.39      2.22 o 
   0   6  12       24.37       12.38      2.63 o 
   1   6  12      121.56      131.42      6.92 o 
   2   6  12        0.00       -3.18      2.79 o 
   3   6  12      171.11      177.08      8.80 o 
   4   6  12        0.51       -2.78      3.68 o 
   5   6  12        7.86        9.52      4.70 o 
  -6   7  12        3.36        1.61      4.58 o 
  -5   7  12      191.33      168.52      9.87 o 
  -4   7  12      202.23      207.28     10.44 o 
  -3   7  12        0.78        2.71      3.01 o 
  -2   7  12      191.92      210.36      9.57 o 
  -1   7  12       77.57       81.86      4.53 o 
   0   7  12       61.43       57.13      5.81 o 
   1   7  12       21.31       18.58      3.37 o 
   2   7  12      256.93      255.87     10.92 o 
   3   7  12       45.18       41.22      4.59 o 
   4   7  12       17.65       17.10      3.93 o 
  -6   8  12        0.02        3.20      4.80 o 
  -5   8  12        9.56        6.30      4.40 o 
  -4   8  12      515.90      510.54     19.98 o 
  -3   8  12        1.11       -0.58      3.10 o 
  -2   8  12       74.19       55.83      4.81 o 
  -1   8  12      431.57      453.28     14.30 o 
   0   8  12       41.79       34.76      3.44 o 
   1   8  12      430.84      454.96     16.40 o 
   2   8  12        9.56        7.96      3.25 o 
   3   8  12      188.85      205.22      9.89 o 
   4   8  12       56.33       52.96      5.46 o 
  -5   9  12       34.85       26.17      5.05 o 
  -4   9  12       95.22       88.44      7.98 o 
  -3   9  12       57.07       57.78      5.77 o 
  -2   9  12      436.19      433.20     16.83 o 
  -1   9  12        0.05        0.42      2.63 o 
   0   9  12       50.93       33.26      3.40 o 
   1   9  12       39.21       42.04      4.83 o 
   2   9  12        2.66        1.60      4.10 o 
   3   9  12        0.74        1.13      3.78 o 
   4   9  12        5.09        3.73      4.31 o 
  -5  10  12       12.81       11.22      5.45 o 
  -4  10  12      216.21      236.32     13.59 o 
  -3  10  12        8.33       12.39      3.64 o 
  -2  10  12       39.78       40.16      4.38 o 
  -1  10  12      144.25      129.77     10.16 o 
   0  10  12       85.39       82.62      8.69 o 
   1  10  12       17.78       11.46      3.94 o 
   2  10  12       42.55       28.77      4.54 o 
   3  10  12        2.20        5.52      3.96 o 
   4  10  12       37.56       43.22      6.00 o 
  -5  11  12        3.86        2.07      4.97 o 
  -4  11  12       47.94       34.80      6.56 o 
  -3  11  12      105.36       96.95      9.16 o 
  -2  11  12       58.23       61.04      7.74 o 
  -1  11  12       89.79      111.16      7.52 o 
   0  11  12      129.73      134.37     12.27 o 
   1  11  12       51.01       49.72      7.90 o 
   2  11  12       63.39       53.56      5.59 o 
   3  11  12       19.08       22.25      6.67 o 
   4  11  12      119.24      126.56      9.14 o 
  -5  12  12      139.90      147.92     11.08 o 
  -4  12  12        0.44       -1.85      4.81 o 
  -3  12  12        2.86       -0.98      4.34 o 
  -2  12  12      462.00      491.30     22.07 o 
  -1  12  12       51.39       57.21      5.71 o 
   0  12  12        0.02       -5.16      2.86 o 
   1  12  12       50.74       40.63      4.40 o 
   2  12  12       85.63       92.68      9.71 o 
   3  12  12       13.79       15.02      4.88 o 
   4  12  12        0.05       -2.01      4.51 o 
  -5  13  12        0.32       -3.97      5.39 o 
  -4  13  12       20.57       12.79      5.45 o 
  -3  13  12       16.39       24.35      5.74 o 
  -2  13  12       20.20       22.67      4.06 o 
  -1  13  12       24.79       22.68      4.45 o 
   0  13  12        3.57       -0.80      3.13 o 
   1  13  12        8.09        4.40      3.90 o 
   2  13  12       51.23       40.07      8.74 o 
   3  13  12       88.69      101.08      8.02 o 
  -4  14  12       34.76       59.50      7.50 o 
  -3  14  12      115.23      111.30     10.35 o 
  -2  14  12      240.11      290.64     12.22 o 
  -1  14  12        5.29        1.77      6.70 o 
   0  14  12      102.09       88.77      8.05 o 
   1  14  12        3.04       -2.59      4.10 o 
   2  14  12       42.68       41.31      5.73 o 
   3  14  12        1.43       -2.89      4.61 o 
  -4  15  12       25.29       16.34      6.05 o 
  -3  15  12       87.40       88.30      8.32 o 
  -2  15  12      194.29      235.18     12.30 o 
  -1  15  12      220.00      234.77     14.61 o 
   0  15  12       80.00       63.82      5.90 o 
   1  15  12       19.68       15.14      8.15 o 
   2  15  12       14.55        8.95      5.89 o 
   3  15  12        1.05        3.34      5.02 o 
  -3  16  12       22.09       29.73      6.90 o 
  -2  16  12        6.33        7.06      5.78 o 
  -1  16  12      163.21      147.01     15.37 o 
   0  16  12      113.46      146.72      8.15 o 
   1  16  12       27.14       20.02      5.25 o 
   2  16  12        0.15       -0.64      4.31 o 
  -3  17  12        0.01       -9.53      6.73 o 
  -2  17  12       40.46       35.60      5.78 o 
  -1  17  12       46.96       52.11     13.82 o 
   0  17  12      143.84      166.65      8.94 o 
   1  17  12        0.20       -0.14      4.33 o 
   2  17  12       27.58       19.38      5.66 o 
  -2  18  12        7.42        6.70      6.25 o 
  -1  18  12        2.93        3.50      6.07 o 
   0  18  12      177.34      196.18     10.93 o 
   1  18  12       21.77       21.06      6.02 o 
  -1  19  12       77.41       76.34      9.13 o 
   0  19  12       24.48       20.18     15.80 o 
  -6   1  13       50.19       56.45      6.78 o 
  -5   1  13       63.86       63.60      6.07 o 
  -4   1  13        8.04        6.98      3.68 o 
  -3   1  13      202.45      183.53      9.40 o 
  -2   1  13       55.72       56.16      5.04 o 
  -1   1  13       46.45       36.91      3.20 o 
   0   1  13      607.23      625.91     21.47 o 
   1   1  13       22.12       16.75      3.76 o 
   2   1  13       22.22       16.03      3.59 o 
   3   1  13       30.80       36.12      7.88 o 
   4   1  13        4.74        2.99      3.61 o 
  -6   2  13      237.80      267.63     20.06 o 
  -5   2  13        6.01       -0.75      3.94 o 
  -4   2  13        6.45        3.08      3.54 o 
  -3   2  13      245.20      251.25     11.31 o 
  -2   2  13       28.23       32.66      3.95 o 
  -1   2  13      381.30      377.26     12.25 o 
   0   2  13      124.56      126.31     12.05 o 
   1   2  13      143.44      142.55      8.85 o 
   2   2  13       95.40      101.84      6.71 o 
   3   2  13       38.48       28.45      4.39 o 
   4   2  13       39.30       38.26      4.75 o 
  -6   3  13       12.63       12.40      5.12 o 
  -5   3  13        0.04        2.37      4.36 o 
  -4   3  13      174.47      167.91      9.34 o 
  -3   3  13       47.72       37.68      4.47 o 
  -2   3  13        9.69        3.14      3.13 o 
  -1   3  13        0.05       -1.77      2.30 o 
   0   3  13        0.34       -2.05      2.75 o 
   1   3  13        1.73        2.06      2.90 o 
   2   3  13      121.86      133.25      7.40 o 
   3   3  13       45.84       36.20      6.24 o 
   4   3  13        6.09        2.74      3.78 o 
  -6   4  13       69.33       80.99      7.50 o 
  -5   4  13       16.31       14.96      4.46 o 
  -4   4  13       91.31       71.70      5.97 o 
  -3   4  13       14.82       13.17      3.71 o 
  -2   4  13      334.64      375.64     14.97 o 
  -1   4  13      230.95      242.62     10.16 o 
   0   4  13       27.42       20.86      3.54 o 
   1   4  13      142.13      148.99      8.20 o 
   2   4  13       99.15      110.97      6.70 o 
   3   4  13       42.76       43.45      4.84 o 
   4   4  13       11.10       10.26      3.94 o 
  -5   5  13       85.14       80.43      6.84 o 
  -4   5  13      484.14      460.28     18.40 o 
  -3   5  13       26.46       19.99      3.81 o 
  -2   5  13      125.68      133.76      7.60 o 
  -1   5  13      208.46      195.43     13.49 o 
   0   5  13        0.63       -1.39      2.73 o 
   1   5  13       28.36       26.29      3.82 o 
   2   5  13        5.87        7.92      3.25 o 
   3   5  13        6.14        4.57      3.50 o 
   4   5  13        5.95        4.93      3.78 o 
  -5   6  13      287.48      276.11     13.11 o 
  -4   6  13      101.09      108.32      7.41 o 
  -3   6  13        8.73        8.80      3.60 o 
  -2   6  13      197.63      180.24      8.98 o 
  -1   6  13      690.27      758.90     26.21 o 
   0   6  13       37.77       23.43      4.29 o 
   1   6  13        9.35        2.39      2.96 o 
   2   6  13      335.32      349.76     24.81 o 
   3   6  13       50.33       41.60      4.67 o 
   4   6  13       11.91       13.19      4.31 o 
  -5   7  13      177.64      179.89     10.38 o 
  -4   7  13        0.57        2.00      4.16 o 
  -3   7  13       21.96       20.44      8.58 o 
  -2   7  13      269.57      265.81     11.61 o 
  -1   7  13      124.85      116.65      6.60 o 
   0   7  13        0.56       -2.51      3.04 o 
   1   7  13       26.78       25.01      4.47 o 
   2   7  13        0.52       -5.52      3.12 o 
   3   7  13       21.12       15.75      4.17 o 
   4   7  13        7.17        5.46      4.29 o 
  -5   8  13       24.29       18.26      5.34 o 
  -4   8  13      167.46      174.47      9.73 o 
  -3   8  13       67.96       58.93      5.36 o 
  -2   8  13       84.31       68.62      5.57 o 
  -1   8  13      286.27      295.34     11.89 o 
   0   8  13       51.00       45.02      4.41 o 
   1   8  13      166.18      188.01      9.09 o 
   2   8  13       55.75       62.09      5.98 o 
   3   8  13      140.51      133.50      7.76 o 
   4   8  13       32.48       39.43      9.10 o 
  -5   9  13      140.94      148.54     10.40 o 
  -4   9  13      108.81      110.90      7.78 o 
  -3   9  13       28.40       23.01      4.41 o 
  -2   9  13      180.81      180.82      9.31 o 
  -1   9  13        5.78        4.00      3.06 o 
   0   9  13      167.73      160.90     11.97 o 
   1   9  13      158.43      162.03     26.80 o 
   2   9  13       47.17       43.05      5.48 o 
   3   9  13      166.61      174.05     10.61 o 
   4   9  13      137.66      147.71      9.96 o 
  -5  10  13        2.68       -9.70      4.85 o 
  -4  10  13       57.64       41.14      6.32 o 
  -3  10  13      175.97      196.55     11.97 o 
  -2  10  13      156.19      159.53     10.07 o 
  -1  10  13        2.64        1.90      3.93 o 
   0  10  13      313.31      326.54     13.86 o 
   1  10  13      223.74      242.10     20.15 o 
   2  10  13       13.51        2.42      4.01 o 
   3  10  13      125.61      142.94      9.44 o 
  -4  11  13        7.19        6.39      5.35 o 
  -3  11  13        6.65        1.07      6.10 o 
  -2  11  13       23.65       26.49      6.24 o 
  -1  11  13        3.49        2.42      3.74 o 
   0  11  13       41.19       36.24      4.43 o 
   1  11  13        0.47        1.82      6.69 o 
   2  11  13       26.21       21.75      4.68 o 
   3  11  13       12.31       11.98      5.07 o 
  -4  12  13       99.64      133.19     10.09 o 
  -3  12  13      173.41      205.36     15.22 o 
  -2  12  13        0.07        3.11      5.23 o 
  -1  12  13       48.56       38.69      6.22 o 
   0  12  13      141.16      145.42      7.76 o 
   1  12  13        1.00        1.89      3.56 o 
   2  12  13        8.28       13.41      4.69 o 
   3  12  13        0.35        2.04      4.97 o 
  -4  13  13       43.89       50.99      7.33 o 
  -3  13  13        6.04        2.41      4.95 o 
  -2  13  13      175.46      239.29     16.59 o 
  -1  13  13      104.15      111.52      7.98 o 
   0  13  13        3.54       -1.67      4.43 o 
   1  13  13      100.72      115.12      8.25 o 
   2  13  13        0.40        8.67      5.11 o 
   3  13  13       40.77       31.20      5.90 o 
  -4  14  13      108.24      134.93     10.72 o 
  -3  14  13        5.55        5.73      5.37 o 
  -2  14  13        5.08        8.75      5.74 o 
  -1  14  13      164.90      156.59     31.10 o 
   0  14  13       15.84       29.71      4.61 o 
   1  14  13       54.89       53.49      6.20 o 
   2  14  13        0.21       -1.73      6.10 o 
  -3  15  13        0.09       -7.70      5.26 o 
  -2  15  13       33.76       32.00      7.86 o 
  -1  15  13        3.71        2.08      4.90 o 
   0  15  13       21.95       18.88      5.48 o 
   1  15  13       12.06        9.01      4.83 o 
   2  15  13       21.19       17.99      5.48 o 
  -3  16  13        1.79       -0.93      5.79 o 
  -2  16  13        0.37       -5.88      6.02 o 
  -1  16  13       33.75       24.53      5.94 o 
   0  16  13       31.85       36.07      6.06 o 
   1  16  13       60.09       72.04      7.22 o 
  -2  17  13       44.75       46.52      8.85 o 
  -1  17  13       14.11       11.94      5.47 o 
   0  17  13       12.98       16.93      6.08 o 
  -5   0  14        1.32        5.73      6.97 o 
  -4   0  14      110.38       83.44      9.36 o 
  -3   0  14       55.80       47.31      7.21 o 
  -2   0  14       21.02       16.66      5.41 o 
  -1   0  14       38.10       26.02      7.90 o 
   0   0  14      262.74      281.89     16.39 o 
   1   0  14        0.10        2.17      4.71 o 
   2   0  14       40.98       52.89     10.69 o 
   3   0  14      195.39      207.78     14.51 o 
   4   0  14       11.18        3.62      6.14 o 
  -5   1  14        6.70        5.41      4.23 o 
  -4   1  14        1.28        4.67      4.83 o 
  -3   1  14      115.77      105.23      7.19 o 
  -2   1  14       64.03       59.66      5.28 o 
  -1   1  14       37.92       39.96      9.29 o 
   0   1  14      392.90      412.78     15.31 o 
   1   1  14       20.54       14.47      3.73 o 
   2   1  14       56.51       52.45      8.70 o 
   3   1  14       48.18       57.20      5.56 o 
   4   1  14        8.38        5.53      4.25 o 
  -5   2  14       78.83       71.63      6.71 o 
  -4   2  14       15.94       18.75      4.34 o 
  -3   2  14        1.51       -0.52      3.29 o 
  -2   2  14      111.94      110.66      7.11 o 
  -1   2  14        3.92       13.07      4.88 o 
   0   2  14      123.87      118.66     11.25 o 
   1   2  14        9.22        5.87      3.52 o 
   2   2  14       92.66       84.77      7.98 o 
   3   2  14       58.22       50.05      5.43 o 
   4   2  14       53.09       53.26      6.08 o 
  -5   3  14        5.02        4.76      4.42 o 
  -4   3  14       17.82       10.31      4.24 o 
  -3   3  14      175.22      176.28      9.46 o 
  -2   3  14      128.33      108.58      7.91 o 
  -1   3  14       65.28       53.56      5.46 o 
   0   3  14       89.36      112.17      6.74 o 
   1   3  14      316.99      326.45     17.57 o 
   2   3  14        0.16       -0.52      3.27 o 
   3   3  14       20.00       22.03      4.25 o 
   4   3  14       39.35       33.54      7.71 o 
  -5   4  14      111.06       83.83      8.44 o 
  -4   4  14       96.80       95.94      7.16 o 
  -3   4  14       18.19       10.75      3.75 o 
  -2   4  14      402.32      413.56     16.42 o 
  -1   4  14      233.90      256.03     12.44 o 
   0   4  14      144.33      161.03      8.16 o 
   1   4  14      244.98      261.95     11.30 o 
   2   4  14       55.25       49.24      8.92 o 
   3   4  14        0.96       -4.53      3.70 o 
   4   4  14       18.65       15.60      4.69 o 
  -5   5  14      225.63      275.31     13.52 o 
  -4   5  14      141.99      150.82      8.99 o 
  -3   5  14        0.43        0.19      3.29 o 
  -2   5  14       31.34       20.90      4.70 o 
  -1   5  14      297.37      309.23     14.28 o 
   0   5  14       87.27       72.22      6.29 o 
   1   5  14        1.73        2.14      3.55 o 
   2   5  14      172.22      187.46      9.98 o 
   3   5  14      113.10      110.02      7.32 o 
  -5   6  14       51.05       29.81      5.62 o 
  -4   6  14        7.57       12.02      4.28 o 
  -3   6  14        3.75        4.38      3.76 o 
  -2   6  14       36.67       23.82      4.89 o 
  -1   6  14       10.00        7.16      3.89 o 
   0   6  14        0.29       -3.41      3.10 o 
   1   6  14       19.42        9.21      3.59 o 
   2   6  14        8.13        4.76      3.74 o 
   3   6  14        0.70       -0.78      3.92 o 
  -5   7  14      145.01      147.48      9.52 o 
  -4   7  14        5.69        5.35      4.37 o 
  -3   7  14        3.15        5.04      3.61 o 
  -2   7  14      125.89      137.18      9.38 o 
  -1   7  14      353.61      388.71     17.15 o 
   0   7  14       21.82       16.72      3.85 o 
   1   7  14       14.34       12.09      3.81 o 
   2   7  14      343.62      382.08     14.77 o 
   3   7  14        2.81        6.40      3.81 o 
  -4   8  14       67.67       71.63      6.54 o 
  -3   8  14        0.99        5.22      3.83 o 
  -2   8  14      354.51      386.08     18.40 o 
  -1   8  14        1.79        2.38      4.07 o 
   0   8  14       23.19       16.70      3.85 o 
   1   8  14       29.17       17.82      4.05 o 
   2   8  14      130.18      124.43      8.65 o 
   3   8  14       77.06       79.00      9.42 o 
  -4   9  14       31.01       43.60      9.98 o 
  -3   9  14       75.50      105.06      8.64 o 
  -2   9  14       65.59       81.44     10.22 o 
  -1   9  14        1.25        2.47      4.03 o 
   0   9  14      139.92      141.23      8.72 o 
   1   9  14      151.53      146.10     20.43 o 
   2   9  14       35.14       23.89      5.04 o 
   3   9  14        8.85        2.39      4.97 o 
  -4  10  14       23.06       35.87      6.43 o 
  -3  10  14      103.86       96.50     15.19 o 
  -2  10  14      204.84      244.26     17.09 o 
  -1  10  14        2.70       -2.60      6.31 o 
   0  10  14       10.03        6.35      3.76 o 
   1  10  14       16.92        4.97      4.06 o 
   2  10  14       11.72        8.36      4.73 o 
   3  10  14      116.89      112.93      8.61 o 
  -4  11  14        5.20        8.34      5.72 o 
  -3  11  14      139.97      159.94     11.15 o 
  -2  11  14       30.10       33.53      7.21 o 
  -1  11  14       25.50       19.58      4.68 o 
   0  11  14      186.00      190.88     15.10 o 
   1  11  14       13.98       15.18      5.44 o 
   2  11  14        8.11        6.78      4.73 o 
  -3  12  14       66.25       88.67     12.03 o 
  -2  12  14        4.88        5.71      5.47 o 
  -1  12  14      103.26      111.82      7.38 o 
   0  12  14      208.75      208.49     23.70 o 
   1  12  14       44.83       43.82      5.25 o 
   2  12  14        0.28        0.86      4.46 o 
  -3  13  14        0.92       -3.33      8.13 o 
  -2  13  14       25.99       20.07      6.88 o 
  -1  13  14       56.23       57.20     13.26 o 
   0  13  14       31.40       23.63      6.88 o 
   1  13  14       10.97        5.32      4.77 o 
   2  13  14        2.17        2.20      4.93 o 
  -3  14  14        7.73       14.87      7.14 o 
  -2  14  14       11.40       11.12      6.68 o 
  -1  14  14       38.13       21.37      5.92 o 
   0  14  14      129.45      158.57     13.17 o 
   1  14  14        0.29       -3.30      5.46 o 
  -2  15  14        0.94       -2.78      6.55 o 
  -1  15  14        1.15        2.22      5.24 o 
   0  15  14       19.87       17.48      6.92 o 
  -5   1  15       12.30       12.79      5.28 o 
  -4   1  15      360.38      374.59     16.01 o 
  -3   1  15        2.36        1.75      3.83 o 
  -2   1  15       21.43       11.38      5.59 o 
  -1   1  15       62.27       66.49      8.04 o 
   0   1  15        4.03        4.39      3.46 o 
   1   1  15       42.55       36.87      4.73 o 
   2   1  15        3.02       -2.42      3.53 o 
   3   1  15       64.02       65.64      8.95 o 
  -4   2  15        5.17        4.41      7.31 o 
  -3   2  15        1.12        3.02      3.86 o 
  -2   2  15        0.26        1.98      6.04 o 
  -1   2  15      367.98      389.63     23.00 o 
   0   2  15        7.65       10.08      4.00 o 
   1   2  15       22.50       18.42      3.95 o 
   2   2  15      108.36      126.70      7.71 o 
   3   2  15        0.10       -3.08      4.08 o 
  -4   3  15        4.94        1.15      4.23 o 
  -3   3  15       14.24        8.94      4.18 o 
  -2   3  15      503.54      554.75     24.83 o 
  -1   3  15       71.81       68.35      8.37 o 
   0   3  15        0.69        2.12      3.81 o 
   1   3  15       95.37       97.52      8.05 o 
   2   3  15        2.40       -1.90      3.74 o 
   3   3  15        6.84        5.61      3.91 o 
  -4   4  15        0.33        1.29      4.23 o 
  -3   4  15       25.47       19.80      4.53 o 
  -2   4  15       14.00        8.26      4.38 o 
  -1   4  15        1.70        6.06      6.27 o 
   0   4  15       10.21        2.79      3.65 o 
   1   4  15       45.15       51.03      6.73 o 
   2   4  15        3.29        1.19      3.85 o 
   3   4  15        0.30       -7.46      4.15 o 
  -4   5  15        9.76        5.45      4.32 o 
  -3   5  15        0.04       -3.70      3.71 o 
  -2   5  15      167.75      168.02     10.79 o 
  -1   5  15       12.52       10.22      4.33 o 
   0   5  15       33.74       24.15      4.43 o 
   1   5  15       77.07       89.33      9.02 o 
   2   5  15       18.43       11.11      4.18 o 
   3   5  15        0.31       -3.83      4.38 o 
  -4   6  15       22.06       26.53      4.97 o 
  -3   6  15      147.25      141.26      8.75 o 
  -2   6  15       17.33       25.28      4.90 o 
  -1   6  15       61.48       57.53      8.26 o 
   0   6  15       24.28       18.77      5.22 o 
   1   6  15       57.24       58.53     12.27 o 
   2   6  15       44.11       29.20      4.64 o 
   3   6  15        5.16       -3.11      4.50 o 
  -4   7  15       20.33       18.95      4.91 o 
  -3   7  15        2.53        2.15      6.61 o 
  -2   7  15        2.95        6.47      4.41 o 
  -1   7  15        9.49        0.00      5.35 o 
   0   7  15       21.69       18.43      5.19 o 
   1   7  15        0.02        0.65      3.91 o 
   2   7  15        5.21        3.69      4.06 o 
  -4   8  15        7.54        4.50      4.98 o 
  -3   8  15        3.06       -2.80      6.03 o 
  -2   8  15        6.16        6.31      5.85 o 
  -1   8  15        1.22        0.00      6.97 o 
   0   8  15       15.59       11.42      7.20 o 
   1   8  15        8.58       -3.74      6.25 o 
   2   8  15        3.31       -3.58      4.69 o 
  -3   9  15        1.53        1.04      6.35 o 
  -2   9  15      278.66      302.80     26.72 o 
  -1   9  15       38.50       32.53      9.29 o 
   0   9  15        0.34        0.12      5.89 o 
   1   9  15       30.80       48.63     14.64 o 
   2   9  15       30.19       29.44      5.74 o 
  -3  10  15       13.48       11.72      6.68 o 
  -2  10  15        0.57        0.49      5.74 o 
  -1  10  15      135.98       83.17     15.33 o 
   0  10  15      104.34      123.19     12.80 o 
   1  10  15       20.53       20.84      5.34 o 
   2  10  15       60.27       58.17      6.82 o 
  -3  11  15        2.01       -9.17      6.40 o 
  -2  11  15        0.21        1.79      6.47 o 
  -1  11  15       52.34       56.69     14.40 o 
   0  11  15       54.42       58.67      8.58 o 
   1  11  15       30.85       28.17      7.73 o 
  -2  12  15       21.59       14.09      7.34 o 
  -1  12  15       14.73        8.83     11.15 o 
   0  12  15        7.40        9.17      6.53 o 
   1  12  15       68.21       92.23     10.68 o 
  -2  13  15        6.41       -3.22      9.99 o 
  -1  13  15       75.33       61.33     14.40 o 
   0  13  15      171.38      201.68     15.80 o 
  -4   0  16      379.52      413.08     36.24 o 
  -3   0  16       20.53       12.26      6.40 o 
  -2   0  16        1.04        4.18      7.43 o 
  -1   0  16     1159.72     1394.43     99.90 o 
   0   0  16       43.30       49.25     12.55 o 
   1   0  16        1.53       -3.92      5.81 o 
   2   0  16       73.82       87.06      9.82 o 
  -4   1  16        5.03        3.67      4.76 o 
  -3   1  16        0.02       -3.29      4.73 o 
  -2   1  16        8.01        2.68      5.08 o 
  -1   1  16       13.70       14.85      4.79 o 
   0   1  16        1.08       -0.67      6.73 o 
   1   1  16       33.72       22.20      4.85 o 
   2   1  16       69.32       74.17      7.93 o 
  -4   2  16       46.39       50.25      6.27 o 
  -3   2  16       60.24       65.67      7.23 o 
  -2   2  16       88.04       81.34      9.20 o 
  -1   2  16       25.63       25.45      6.88 o 
   0   2  16       41.82       43.56      6.65 o 
   1   2  16       38.43       40.21      5.43 o 
   2   2  16        1.53       -0.49      4.22 o 
  -4   3  16        0.02        1.00      4.53 o 
  -3   3  16        0.42        1.17      4.91 o 
  -2   3  16       90.97      102.61     10.51 o 
  -1   3  16       23.47       22.73      7.03 o 
   0   3  16        2.36       -2.34      4.90 o 
   1   3  16       15.41       23.60      7.28 o 
   2   3  16      167.97      196.97     10.24 o 
  -3   4  16        1.68        1.40      5.18 o 
  -2   4  16      104.27      104.03     10.50 o 
  -1   4  16       15.22       -1.39      5.41 o 
   0   4  16       49.80       45.90      6.71 o 
   1   4  16       85.43       84.12      9.39 o 
   2   4  16       16.43        6.26      4.56 o 
  -3   5  16       91.00       84.69      8.28 o 
  -2   5  16      148.23      156.80     13.30 o 
  -1   5  16        0.12       -2.57      4.90 o 
   0   5  16      216.38      231.96     23.20 o 
   1   5  16      122.78      131.73     10.13 o 
   2   5  16        5.60        1.59      4.38 o 
  -3   6  16        5.46        3.33      5.35 o 
  -2   6  16        3.33        6.98      5.89 o 
  -1   6  16        1.29       -9.23      4.84 o 
   0   6  16        1.02        3.18      5.19 o 
   1   6  16        1.33        3.12      4.34 o 
  -3   7  16      270.11      311.66     19.85 o 
  -2   7  16       70.23       60.61      8.52 o 
  -1   7  16        0.31       -4.38      6.55 o 
   0   7  16      275.92      275.74     29.09 o 
   1   7  16       48.31       39.76      6.17 o 
  -3   8  16       20.57       33.18     13.01 o 
  -2   8  16       86.19       87.82     14.40 o 
  -1   8  16       35.08       23.23     12.55 o 
   0   8  16       15.95       23.90      7.70 o 
   1   8  16      116.63      126.66      9.35 o 
  -2   9  16       25.79       29.74     10.22 o 
  -1   9  16      106.25      121.74     19.52 o 
   0   9  16       87.94       66.48      9.70 o 
   1   9  16        7.26       -1.78      5.07 o 
  -2  10  16       17.23       12.08     10.22 o 
  -1  10  16        3.83       -6.97     10.69 o 
   0  10  16        0.40        2.87     11.62 o 
  -2   1  17      114.81      116.68     16.73 o 
  -1   1  17       56.26       67.84     31.36 o 
   0   1  17        4.94        2.68      8.04 o 
   1   1  17       36.51       38.30      6.24 o 
  -2   2  17       25.64       13.62      6.40 o 
  -1   2  17       29.84       26.05      9.18 o 
   0   2  17        5.65        4.88      7.56 o 
   1   2  17       10.28       11.70      4.92 o 
  -2   3  17       62.45       73.25      9.53 o 
  -1   3  17        0.11      -10.53      8.13 o 
   0   3  17        0.16       -0.67      8.04 o 
  -2   4  17       75.47       85.79     10.50 o 
  -1   4  17        1.59        7.42      8.13 o 
   0   4  17        3.45        2.33      7.86 o 
  -2   5  17       54.74       67.13      9.99 o 
  -1   5  17        0.09      -10.10      7.34 o 
   0   5  17        1.31       -5.07      7.72 o 
  -1   6  17       67.87       47.22     10.51 o 
                                                 
